# Supplementary material for: (1′S,2R,3R)-(−)-2-Hydr­oxy-3-morpholino-3-phenyl-N-(1′-phenyl­ethyl)propion­amide
Source: Acta Crystallogr Sect E Struct Rep Online. 2009 Mar 14;65(Pt 4):o743. doi: 10.1107/S1600536809008198 (PMC2968871; doi:10.1107/S1600536809008198)
Supplement: Supplementary file 2 [file e-65-0o743-Isup2.hkl]

#
# h,k,l, Fc-squared, Fo-squared, sigma(Fo-squared) and status flag
#
data_I
_shelx_title ' C:\DATA\DA5231\DA5231 in     P2(1)2(1)2(1)'
_shelx_refln_list_code          4
_shelx_F_calc_maximum      124.75
_exptl_crystal_F_000       760.00
_reflns_d_resolution_high  0.7331
 
loop_
 _symmetry_equiv_pos_as_xyz
 'x, y, z'
 '-x+1/2, -y, z+1/2'
 'x+1/2, -y+1/2, -z'
 '-x, y+1/2, -z+1/2'
 
_cell_length_a     6.0010
_cell_length_b    15.6590
_cell_length_c    20.7460
_cell_angle_alpha  90.000
_cell_angle_beta   90.000
_cell_angle_gamma  90.000
 
_shelx_F_squared_multiplier     1.000
 
loop_
 _refln_index_h
 _refln_index_k
 _refln_index_l
 _refln_F_squared_calc
 _refln_F_squared_meas
 _refln_F_squared_sigma
 _refln_observed_status
   2   0   0      833.52      710.43     28.30 o
   4   0   0       34.97       21.14      8.08 o
   6   0   0        7.93       11.65      8.65 o
   8   0   0        1.74        5.44      7.95 o
   2   1   0     1704.89     1472.35     27.57 o
   3   1   0       17.63       21.42      7.62 o
   4   1   0       18.32       16.62      4.35 o
   5   1   0     1067.72     1102.95     56.98 o
   6   1   0       26.78       26.59     10.15 o
   7   1   0       27.30       23.00     10.04 o
   8   1   0        4.53        4.77      6.77 o
   0   2   0      939.88     1006.21     18.67 o
   1   2   0      210.24      196.85      8.15 o
   2   2   0      574.94      515.44     25.46 o
   3   2   0      106.20      117.88     10.89 o
   4   2   0       55.01       62.32      7.94 o
   5   2   0        1.89        2.54      7.29 o
   6   2   0        0.52        0.00      5.09 o
   7   2   0        5.29       19.60     11.26 o
   8   2   0        7.14       14.01     10.23 o
   1   3   0      529.87      492.17     20.50 o
   2   3   0       73.11       59.34      7.23 o
   3   3   0       85.70       96.80      8.39 o
   4   3   0       10.23       13.18      5.83 o
   5   3   0       39.34       64.84     13.91 o
   6   3   0      343.78      394.38     32.43 o
   7   3   0        2.31        5.76      8.31 o
   8   3   0        0.28        7.63      9.18 o
   0   4   0       39.92       36.48      4.60 o
   1   4   0        3.33        0.37      2.82 o
   2   4   0      100.16      114.09      8.19 o
   3   4   0      118.35      111.06      9.19 o
   4   4   0       21.92       20.14      5.50 o
   5   4   0      872.32      860.61     42.38 o
   6   4   0      105.52      127.17     24.50 o
   7   4   0        6.72        3.23      8.87 o
   8   4   0        4.34       13.92      8.65 o
   1   5   0      141.82      152.27     13.16 o
   2   5   0     2117.79     2042.48     55.47 o
   3   5   0      122.74      125.15      9.32 o
   4   5   0        0.01        2.78      4.54 o
   5   5   0       57.24       69.73      9.87 o
   6   5   0       20.08        7.36     11.14 o
   7   5   0        0.38        0.00      6.24 o
   0   6   0      164.92      160.35      9.08 o
   1   6   0      210.05      210.21     12.14 o
   2   6   0      357.70      428.68     15.73 o
   3   6   0        9.21        7.10      5.94 o
   4   6   0        6.54        7.82      4.96 o
   5   6   0       21.72       11.16      9.15 o
   6   6   0        2.12        0.00      6.21 o
   7   6   0        3.26        0.00      6.46 o
   1   7   0     3278.78     3477.11    110.36 o
   2   7   0      454.11      489.57     17.88 o
   3   7   0       47.77       49.48      9.33 o
   4   7   0        0.88        0.00      4.94 o
   5   7   0      200.19      207.31     15.36 o
   6   7   0        0.50        4.81      7.10 o
   7   7   0        2.87        0.00      6.52 o
   0   8   0      255.62      263.54     12.82 o
   1   8   0     1786.52     1894.97     37.36 o
   2   8   0        1.65        0.00      2.67 o
   3   8   0       99.99       85.97      9.98 o
   4   8   0       13.35       13.48      9.12 o
   5   8   0        5.31        0.00      6.22 o
   6   8   0        1.45        3.58      6.17 o
   7   8   0        0.04        0.00      7.44 o
   1   9   0      120.06      109.10     11.47 o
   2   9   0       31.25       24.77      8.88 o
   3   9   0       39.90       35.30     10.39 o
   4   9   0      243.79      240.85     16.29 o
   5   9   0        7.72       18.61      9.55 o
   6   9   0       38.22       32.19     16.90 o
   7   9   0        4.40        4.33      7.47 o
   0  10   0      188.23      201.01     11.97 o
   1  10   0      255.93      292.47     22.25 o
   2  10   0       37.12       28.51      8.53 o
   3  10   0      441.36      456.54     21.00 o
   4  10   0      150.26      136.48     13.55 o
   5  10   0       11.63       11.46      8.00 o
   6  10   0        0.54        7.63      7.37 o
   7  10   0        2.21       15.77      9.90 o
   1  11   0       31.82       42.82      6.00 o
   2  11   0      105.06       94.23     10.76 o
   3  11   0        2.07        3.56      7.58 o
   4  11   0       73.20       84.86     11.20 o
   5  11   0        4.66        7.41      8.47 o
   6  11   0        0.12        9.52      9.45 o
   7  11   0        8.71       19.89     10.09 o
   0  12   0      311.93      335.14     17.61 o
   1  12   0      180.84      168.39      9.28 o
   2  12   0        0.35        0.00      5.67 o
   3  12   0       21.46       17.01     10.05 o
   4  12   0        3.70        0.00      5.99 o
   5  12   0        2.27        0.00      6.91 o
   6  12   0        2.99        0.00      6.98 o
   1  13   0       20.70       17.41      5.90 o
   2  13   0      215.98      237.36     16.79 o
   3  13   0       48.12       39.93     10.38 o
   4  13   0        7.94        0.00      6.07 o
   5  13   0        5.12       13.04      9.33 o
   6  13   0        0.03        0.00      9.83 o
   0  14   0       44.54       37.51      9.11 o
   1  14   0      148.31      170.03     12.21 o
   3  14   0      171.66      192.09     25.14 o
   4  14   0        1.74        6.52      9.36 o
   5  14   0        2.84        2.93      8.65 o
   6  14   0        0.14        1.96      6.82 o
   1  15   0       15.67       10.51      7.07 o
   2  15   0       46.52       34.46     17.32 o
   3  15   0        9.53        7.18      9.24 o
   4  15   0        0.35        0.00      6.11 o
   5  15   0        0.97        0.00      7.75 o
   0  16   0       47.22       72.09     14.69 o
   1  16   0        8.69        3.50      7.96 o
   2  16   0        7.18        5.00      8.07 o
   3  16   0       12.78        3.57      8.39 o
   4  16   0        0.05        1.12      7.54 o
   5  16   0        0.21        1.73      8.58 o
   1  17   0        0.65        0.00      3.74 o
   2  17   0        3.77        1.60      5.72 o
   3  17   0        6.11        0.00      6.08 o
   4  17   0        9.60        0.00      6.83 o
   0  18   0        1.51        0.00      6.06 o
   1  18   0        5.11        0.13     12.63 o
   2  18   0        2.28        0.00      4.86 o
   3  18   0        0.06        8.91      8.94 o
   4  18   0       49.87       41.53     19.58 o
   1  19   0        0.14        6.06      6.06 o
   2  19   0        1.00        5.30      7.54 o
   3  19   0        0.75        0.00      9.33 o
   1  20   0        0.26        2.03      6.13 o
   2  20   0        7.13        4.36     10.75 o
   1  21   0        0.66        2.69      5.16 o
   2   0   1      345.43      308.19     21.52 o
   3   0   1      349.92      318.39      9.84 o
   4   0   1       63.04       43.80      7.07 o
   5   0   1      244.73      231.89     24.19 o
   6   0   1        8.20        0.00      5.77 o
   7   0   1        0.65        1.52      5.03 o
   8   0   1        0.09        7.89      6.81 o
   0   1   1      427.97      393.34     14.68 o
   2   1   1     1869.72     1568.71     20.94 o
   3   1   1        9.33        5.94      2.50 o
   4   1   1      313.64      295.66      8.59 o
   5   1   1       44.02       45.99      5.88 o
   6   1   1      106.39      102.09     10.07 o
   7   1   1        3.89        0.00      3.26 o
   8   1   1        0.95        1.95      3.83 o
   0   2   1    12320.36    14320.84     74.31 o
   1   2   1     6247.06     5900.02    302.36 o
   2   2   1      941.33      890.45     22.57 o
   3   2   1      104.43      102.81      6.14 o
   4   2   1        7.87        4.65      3.48 o
   5   2   1      683.59      746.19     18.86 o
   6   2   1        6.08        9.64      5.73 o
   7   2   1       17.44       14.95      8.07 o
   8   2   1        1.45        0.00      4.82 o
   0   3   1     2307.81     2242.31     80.27 o
   1   3   1     2164.52     2134.96     62.68 o
   2   3   1      640.40      588.06     23.51 o
   3   3   1       12.46       13.91      4.67 o
   4   3   1       79.38       84.04      6.97 o
   5   3   1      546.88      631.51     19.38 o
   6   3   1       40.20       42.43     11.42 o
   7   3   1       15.13       19.95      9.32 o
   8   3   1        0.55        0.00      5.07 o
   1   4   1     2175.64     1984.71     76.36 o
   2   4   1      484.08      472.42     17.70 o
   3   4   1      238.15      256.69      9.69 o
   4   4   1       10.57        3.75      3.66 o
   5   4   1       21.54       17.73      9.31 o
   6   4   1       18.35       27.74     10.88 o
   7   4   1        0.19        0.00      3.28 o
   8   4   1        4.13        5.22      5.36 o
   0   5   1      327.65      298.25     20.12 o
   1   5   1     1591.71     1684.11     71.45 o
   2   5   1      245.24      233.83     19.95 o
   3   5   1       15.15        4.96      3.57 o
   4   5   1       65.75       57.54      6.42 o
   5   5   1      331.41      349.60     13.04 o
   6   5   1       93.68      115.94     13.83 o
   7   5   1        4.12       12.62      6.66 o
   0   6   1     3221.14     3184.86     41.35 o
   1   6   1     1249.53     1248.49     30.50 o
   2   6   1      155.87      170.86     11.68 o
   3   6   1      240.03      242.25      9.93 o
   4   6   1       16.98        9.34      4.78 o
   5   6   1       36.47       36.80      7.60 o
   6   6   1       26.26       21.12     10.99 o
   7   6   1        1.52        6.91      6.07 o
   0   7   1      106.46      120.54      6.05 o
   1   7   1      217.75      222.44     10.85 o
   2   7   1       72.18       70.79      5.53 o
   3   7   1      169.40      151.05     10.50 o
   4   7   1       37.22       35.37      7.51 o
   5   7   1       68.20       78.76      7.90 o
   6   7   1       17.85       31.20     10.45 o
   7   7   1        9.41        3.60     12.28 o
   0   8   1     1230.17     1343.96     34.20 o
   1   8   1      102.09      103.58      4.71 o
   2   8   1       84.96       91.53     10.95 o
   3   8   1       21.99       15.01      5.14 o
   4   8   1        4.69        0.00      3.98 o
   5   8   1       12.31       13.20      7.33 o
   6   8   1       17.25       18.52      9.93 o
   7   8   1        0.88        0.00     13.82 o
   0   9   1      357.86      347.21     10.28 o
   1   9   1       30.33       25.61      2.93 o
   2   9   1      104.43      109.34      8.51 o
   3   9   1        4.28        7.44      4.18 o
   4   9   1       87.53       95.00     16.14 o
   5   9   1       30.32       14.59      7.74 o
   6   9   1       27.95        5.72      7.79 o
   7   9   1        9.30       11.72     10.07 o
   0  10   1        1.04        3.60      3.34 o
   1  10   1        6.71        5.99      2.80 o
   2  10   1      181.46      205.79      9.42 o
   3  10   1       39.22       38.39      6.48 o
   4  10   1      121.73      122.64      9.06 o
   5  10   1        0.71        7.68      5.89 o
   6  10   1        1.16        0.59      6.91 o
   7  10   1        6.61        0.08      6.52 o
   0  11   1      254.56      241.50      9.93 o
   1  11   1       54.96       53.98      4.13 o
   2  11   1       50.22       64.45      7.34 o
   3  11   1      394.76      404.08     21.35 o
   4  11   1        2.99        2.89      4.25 o
   5  11   1        9.22       12.75      6.73 o
   6  11   1        5.15        0.00      7.66 o
   7  11   1        1.85        0.00      4.94 o
   0  12   1       91.41       93.98     11.37 o
   1  12   1       10.67        6.50      2.84 o
   2  12   1      120.27      134.44      9.07 o
   3  12   1       48.59       36.20     14.39 o
   4  12   1       78.90       72.83     11.78 o
   5  12   1        2.66        7.87      4.86 o
   6  12   1       15.38       20.03      8.93 o
   0  13   1       27.67       14.60      9.43 o
   1  13   1      103.30      119.31      6.67 o
   2  13   1       51.57       44.97      7.22 o
   3  13   1        6.45        5.77      5.86 o
   4  13   1        4.37        0.55      8.31 o
   5  13   1       10.65       15.09      7.42 o
   6  13   1        1.04        6.66      7.27 o
   0  14   1      105.13      125.57      9.87 o
   1  14   1       15.40       15.23      3.81 o
   2  14   1       61.14       71.62      7.87 o
   3  14   1       47.34       27.92     10.61 o
   4  14   1       26.26       29.84     10.08 o
   5  14   1        4.88        7.33      9.68 o
   6  14   1        5.73       10.89      8.38 o
   0  15   1        1.01        3.95      3.56 o
   1  15   1       14.16       16.32      4.22 o
   2  15   1       14.73       11.59      7.07 o
   3  15   1        1.77        0.44      4.43 o
   4  15   1        1.22        0.00      3.35 o
   5  15   1        2.19        4.62      6.37 o
   0  16   1        2.17        0.00      3.83 o
   1  16   1       16.48       13.54      4.57 o
   2  16   1        8.36        9.94      6.65 o
   3  16   1        0.17        0.00      4.14 o
   4  16   1       25.17       17.99      9.81 o
   5  16   1        1.75        5.06      7.10 o
   0  17   1        0.83        3.92      4.64 o
   1  17   1        5.17        4.32      3.51 o
   2  17   1        5.63        2.65      4.96 o
   3  17   1        5.92        5.23      5.69 o
   4  17   1        0.23        0.00      4.27 o
   0  18   1       16.89       30.07      8.57 o
   1  18   1        3.19        5.94      4.93 o
   2  18   1        0.88        0.00      3.27 o
   3  18   1       13.94        9.34      7.19 o
   4  18   1        6.93        6.45      7.32 o
   0  19   1        7.31        1.61     10.78 o
   1  19   1        2.51        4.62      3.88 o
   2  19   1       15.80       15.07      7.47 o
   3  19   1        1.40        0.00      5.30 o
   0  20   1        0.98        2.52      4.69 o
   1  20   1       31.58       41.07      8.90 o
   2  20   1        0.71        6.90      5.91 o
   0  21   1        2.49        0.00     15.00 o
   1  21   1        3.77        0.00      5.36 o
   0   0   2     8355.25     9531.76     49.88 o
   1   0   2      347.65      322.10     29.18 o
   2   0   2     1222.43     1049.16     35.72 o
   3   0   2        6.35        0.00      3.89 o
   4   0   2      247.81      285.11     14.88 o
   5   0   2       29.07       14.27     10.61 o
   6   0   2       20.49       22.23     12.72 o
   7   0   2       13.10        1.75     10.53 o
   8   0   2        0.19        0.00      6.96 o
   0   1   2      433.24      430.35     13.09 o
   1   1   2    15562.55    14695.38     97.01 o
   2   1   2      775.52      667.31     19.10 o
   3   1   2      937.51      899.34     49.06 o
   4   1   2       32.15       24.96      5.02 o
   5   1   2      199.96      202.73     10.45 o
   6   1   2        0.24        7.62      5.28 o
   7   1   2       15.05        6.75      7.61 o
   8   1   2        4.22        5.11      5.63 o
   0   2   2      425.64      389.34     14.69 o
   1   2   2    11710.44    11852.00     90.74 o
   2   2   2      183.34      164.77      9.44 o
   3   2   2      792.17      761.22     30.76 o
   4   2   2      622.27      625.40     21.29 o
   5   2   2      120.31      123.97     14.79 o
   6   2   2        3.33        0.28      6.80 o
   7   2   2        0.60        0.00      6.01 o
   8   2   2        4.93       15.90     11.42 o
   0   3   2      793.45      748.43     21.13 o
   1   3   2     1087.27     1055.96     82.37 o
   2   3   2      229.31      227.37     11.73 o
   3   3   2      676.06      650.53     20.94 o
   4   3   2       81.56       73.64     10.20 o
   5   3   2       67.92       92.96     11.57 o
   6   3   2      149.57      177.63     22.75 o
   7   3   2       21.55       29.01     14.98 o
   8   3   2        2.51        6.65      9.25 o
   0   4   2        2.26        2.75      3.48 o
   1   4   2      732.17      697.60     51.97 o
   2   4   2      414.78      393.55     13.87 o
   3   4   2       92.62       79.30      8.10 o
   4   4   2        4.99        4.60      5.36 o
   5   4   2      341.00      414.71     19.99 o
   6   4   2       44.29       80.32     19.22 o
   7   4   2       18.56       26.78     13.06 o
   8   4   2        1.07        5.27     10.43 o
   0   5   2     1058.14      948.92     29.92 o
   1   5   2      421.71      424.95     28.56 o
   2   5   2     1347.09     1301.16     42.73 o
   3   5   2      341.17      348.40     15.30 o
   4   5   2       89.79       81.67      9.96 o
   5   5   2       94.74       97.06     11.85 o
   6   5   2      158.56      205.20     28.17 o
   7   5   2        0.47        0.00      6.29 o
   0   6   2     2932.20     2807.17     55.34 o
   1   6   2     1117.33     1017.60     85.91 o
   2   6   2      862.71      873.69     36.77 o
   3   6   2      163.43      189.90     12.40 o
   4   6   2        0.27        0.00      4.09 o
   5   6   2       26.01       26.06     10.10 o
   6   6   2        7.48        4.36      8.74 o
   7   6   2       12.59        8.78     10.68 o
   0   7   2        2.13        2.90      4.02 o
   1   7   2       52.73       65.99      5.24 o
   2   7   2      117.00      101.63      8.88 o
   3   7   2       68.56       65.75      8.55 o
   4   7   2       38.68       25.82      9.64 o
   5   7   2      178.72      205.61     15.96 o
   6   7   2       17.54       20.18     13.96 o
   7   7   2        2.26        0.00      6.46 o
   0   8   2     1303.71     1345.27     44.22 o
   1   8   2      354.42      389.71     10.88 o
   2   8   2       65.60       96.98      9.49 o
   3   8   2      192.48      208.78     13.73 o
   4   8   2      231.92      229.92     15.42 o
   5   8   2       11.99       16.30     12.15 o
   6   8   2        1.23        0.00      5.71 o
   7   8   2        1.60        4.15     10.12 o
   0   9   2     1447.43     1586.01     49.63 o
   1   9   2       24.26       21.68      4.36 o
   2   9   2       74.61       77.04     10.47 o
   3   9   2        4.95        5.01      6.34 o
   4   9   2      100.81       99.27     12.10 o
   5   9   2       76.73       87.08     21.62 o
   6   9   2       20.25        0.19      9.38 o
   7   9   2        0.54        0.00      6.62 o
   0  10   2       49.30       54.08      8.35 o
   1  10   2      219.21      244.22      9.55 o
   2  10   2      167.09      174.52     12.36 o
   3  10   2      326.28      286.60     17.06 o
   4  10   2       98.59      121.00     12.66 o
   5  10   2       30.60       21.91     12.01 o
   6  10   2        6.30       15.35      9.72 o
   7  10   2        3.15       21.24     11.78 o
   0  11   2      119.26      132.37     10.96 o
   1  11   2      150.67      170.81      8.87 o
   2  11   2       24.50       22.43      6.53 o
   3  11   2       62.98       65.43     10.11 o
   4  11   2        5.87        9.90      8.05 o
   5  11   2        2.84       16.43     10.76 o
   6  11   2        0.97        8.38      6.59 o
   0  12   2       49.91       62.42     12.28 o
   1  12   2      157.47      148.12      9.75 o
   2  12   2       22.59       23.44     11.06 o
   3  12   2       83.91       84.07     11.03 o
   4  12   2        3.91        6.87      6.64 o
   5  12   2        5.32        0.00      8.58 o
   6  12   2        6.61        3.34      8.98 o
   0  13   2      153.31      157.66     13.65 o
   1  13   2       45.39       40.94      6.90 o
   2  13   2      196.23      187.23     15.19 o
   3  13   2       20.75       26.78      9.73 o
   4  13   2       23.03        9.09      9.99 o
   5  13   2        0.47        2.22      8.33 o
   6  13   2       15.96       29.24     17.10 o
   0  14   2       41.80       36.14      8.40 o
   1  14   2      161.59      171.01     10.13 o
   2  14   2       96.72      111.30     11.73 o
   3  14   2        6.03        0.00      6.48 o
   4  14   2       11.47        0.00      8.76 o
   5  14   2        1.94        5.46      8.47 o
   6  14   2        4.17        0.00      6.12 o
   0  15   2        9.42        0.97      5.55 o
   1  15   2        7.28        6.36      4.69 o
   2  15   2       23.33       14.07     11.79 o
   3  15   2       21.07       32.86     15.74 o
   4  15   2        2.14       12.02      9.02 o
   5  15   2        1.21        0.00      6.66 o
   0  16   2        6.81        0.00      4.41 o
   1  16   2       14.75       13.03      5.86 o
   2  16   2        2.45        5.84      8.08 o
   3  16   2        0.38        5.13      5.34 o
   4  16   2        0.45        8.61      7.63 o
   5  16   2       10.67        0.00     10.43 o
   0  17   2        0.35        0.00      4.09 o
   1  17   2        2.79        0.00      5.31 o
   2  17   2        3.12        0.00      6.12 o
   3  17   2        7.87        9.19      8.51 o
   4  17   2       14.15       17.14     13.35 o
   0  18   2        1.76        0.57      7.85 o
   1  18   2        0.22        4.33      4.64 o
   2  18   2        4.08        0.00      7.94 o
   3  18   2        0.11        0.62      7.28 o
   4  18   2       18.41       19.90     15.84 o
   0  19   2       26.63        5.77     10.13 o
   1  19   2       11.44        9.70      6.93 o
   2  19   2        0.04        3.74      7.20 o
   3  19   2        3.84        3.39      9.24 o
   0  20   2        0.40        4.12      8.58 o
   1  20   2        6.67        3.00      4.98 o
   2  20   2        4.30       10.45      9.65 o
   0  21   2       23.63       15.19     11.77 o
   1  21   2       12.91        9.18     18.34 o
   1   0   3     1144.79     1005.78     52.77 o
   2   0   3     2526.07     2330.51     54.48 o
   3   0   3       70.64       69.26      8.01 o
   4   0   3      362.32      330.53     15.77 o
   5   0   3      181.73      170.08     14.18 o
   6   0   3       11.09        2.11      7.57 o
   7   0   3        0.89        0.00      6.37 o
   8   0   3        1.02       12.28      9.21 o
   0   1   3       51.02       58.09      2.77 o
   1   1   3     5872.44     5196.09    377.14 o
   2   1   3        6.01        0.69      2.97 o
   3   1   3      191.60      199.95      8.10 o
   4   1   3      226.84      194.37     13.35 o
   5   1   3        5.85        0.68      4.25 o
   6   1   3       34.68       26.92      9.97 o
   7   1   3       16.59       24.68      9.46 o
   8   1   3        6.17       11.86      6.89 o
   0   2   3     1488.31     1285.29     27.21 o
   1   2   3       98.52       91.21      8.28 o
   2   2   3      301.98      270.90     10.76 o
   3   2   3      489.94      498.70     17.87 o
   4   2   3       11.57        9.51      6.99 o
   5   2   3       44.13       18.16      8.96 o
   6   2   3       33.41       15.67     15.07 o
   7   2   3       18.52       23.83     14.18 o
   8   2   3        7.57        5.84      9.81 o
   0   3   3     1450.99     1376.06     30.00 o
   1   3   3       87.00       85.80      4.38 o
   2   3   3     1003.67      885.31     31.23 o
   3   3   3       13.86       10.10      4.85 o
   4   3   3      356.30      365.12     15.49 o
   5   3   3      118.89      143.13     14.70 o
   6   3   3      104.50      124.84     22.40 o
   7   3   3        4.45        7.44      9.18 o
   8   3   3        0.49        2.89      8.11 o
   0   4   3     4233.69     3869.06     57.41 o
   1   4   3       29.85       27.42      3.68 o
   2   4   3      620.56      594.96     19.72 o
   3   4   3      128.13      122.48      9.49 o
   4   4   3       27.92       24.37      5.97 o
   5   4   3       38.89       61.84      9.33 o
   6   4   3        3.22       24.67     11.74 o
   7   4   3       13.94       11.02     11.25 o
   0   5   3      132.48      147.37      8.55 o
   1   5   3      350.21      335.82     19.97 o
   2   5   3       59.29       63.90      7.19 o
   3   5   3       96.86      103.11      9.35 o
   4   5   3       65.97       76.53      8.96 o
   5   5   3      108.24      115.86     13.11 o
   6   5   3        7.62        0.00      8.47 o
   7   5   3        5.03        6.34      7.94 o
   0   6   3     2891.12     2722.97     54.97 o
   1   6   3      157.31      168.62      7.10 o
   2   6   3      190.57      170.61     10.52 o
   3   6   3      120.30      132.43      9.99 o
   4   6   3      195.50      178.15     12.70 o
   5   6   3        6.54       13.07      9.88 o
   6   6   3        4.32        2.59      8.12 o
   7   6   3        5.98        5.66     10.45 o
   0   7   3      197.37      193.96     11.83 o
   1   7   3      467.74      488.66     11.98 o
   2   7   3       54.63       52.27      6.73 o
   3   7   3       38.16       28.30      7.22 o
   4   7   3       26.10       29.96      7.22 o
   5   7   3      155.19      170.98     14.52 o
   6   7   3        7.39       15.19      9.11 o
   7   7   3        5.72        9.91      9.97 o
   0   8   3        0.14        0.00      3.52 o
   1   8   3      687.93      732.61     34.44 o
   2   8   3       59.89       67.25      8.53 o
   3   8   3      109.85      114.51     11.72 o
   4   8   3       56.98       56.38     10.58 o
   5   8   3       89.18       87.52     20.35 o
   6   8   3       16.78        0.00     10.45 o
   7   8   3        0.82        0.00      7.24 o
   0   9   3        2.28        0.54      3.78 o
   1   9   3       83.77       87.73      6.16 o
   2   9   3       20.37       21.20      6.37 o
   3   9   3      113.00      109.64     11.99 o
   4   9   3       94.85       74.43     12.22 o
   5   9   3       15.06       10.40     10.21 o
   6   9   3       15.37       13.18     11.62 o
   7   9   3        3.14        6.65      9.30 o
   0  10   3       71.48       79.08      8.46 o
   1  10   3      505.54      518.14     13.81 o
   2  10   3      202.23      208.85     13.73 o
   3  10   3        4.34        6.69      6.20 o
   4  10   3       49.81       31.94     13.51 o
   5  10   3       86.26       87.82     22.88 o
   6  10   3        8.76       10.63     11.02 o
   7  10   3        1.53        6.88      9.72 o
   0  11   3      183.86      168.12     11.89 o
   1  11   3       30.79       29.64     13.67 o
   2  11   3        7.73        2.77      5.50 o
   3  11   3      147.55      146.86     12.87 o
   4  11   3       13.44        8.87      9.19 o
   5  11   3       15.97        5.99      8.36 o
   6  11   3        4.95        3.22      7.98 o
   0  12   3        4.58        1.98      4.85 o
   1  12   3      159.37      145.68     10.83 o
   2  12   3       30.39       46.95      9.25 o
   3  12   3       17.08       14.55      8.29 o
   4  12   3       11.05       23.93     10.94 o
   5  12   3       34.99       57.96     19.53 o
   6  12   3       23.02       34.64     14.83 o
   0  13   3       10.38        1.49      8.12 o
   1  13   3        8.10       11.99      6.40 o
   2  13   3        4.55        9.72      5.36 o
   3  13   3       28.92       25.76     11.47 o
   4  13   3       28.54       22.67     15.41 o
   5  13   3       23.00       23.91     14.27 o
   6  13   3        1.16        0.00      9.30 o
   0  14   3      155.87      153.39     14.74 o
   1  14   3       11.38       21.82     15.93 o
   2  14   3       62.82       73.94     11.34 o
   3  14   3        9.30       11.88      8.70 o
   4  14   3       26.42       25.65     13.62 o
   5  14   3        2.56        0.62      8.36 o
   6  14   3        3.98       42.01     18.12 o
   0  15   3       53.04       59.78     13.39 o
   1  15   3        0.96        8.46      6.08 o
   2  15   3        3.77        0.61      6.77 o
   3  15   3        3.55        8.49      7.84 o
   4  15   3        5.87       15.97      8.83 o
   5  15   3        7.61        4.54     10.14 o
   0  16   3        0.15        9.36      5.57 o
   1  16   3       30.89       18.05      8.06 o
   2  16   3        0.33        0.00      6.02 o
   3  16   3        3.19       15.48      8.44 o
   4  16   3        4.13        3.20      9.20 o
   5  16   3        7.23        0.00      8.76 o
   0  17   3        4.90        0.00      6.62 o
   1  17   3        4.00       11.53      5.51 o
   2  17   3        3.87        0.00      5.13 o
   3  17   3        6.57       12.60      8.85 o
   4  17   3        7.12        0.00      7.50 o
   0  18   3        1.23        4.01      6.03 o
   1  18   3       17.12       16.43      7.91 o
   2  18   3        1.93        0.54      6.64 o
   3  18   3       15.59       16.77     11.97 o
   4  18   3        2.88        4.15      7.26 o
   0  19   3        0.85       13.53      7.51 o
   1  19   3        9.45        6.54      6.21 o
   2  19   3       10.05        2.19      6.55 o
   3  19   3        2.16        0.00      7.73 o
   0  20   3        0.27        0.00      7.27 o
   1  20   3        2.46        3.97      6.36 o
   2  20   3        1.60        0.00      6.04 o
   0  21   3        8.48       21.11     12.86 o
   1  21   3        5.41        0.56      6.43 o
   1   0   4     2223.41     1872.76     93.92 o
   2   0   4        5.40        7.89      5.52 o
   3   0   4      722.16      735.91     22.86 o
   4   0   4      122.05      135.06     12.39 o
   5   0   4       85.79      127.06     12.72 o
   6   0   4        0.24        5.19      6.68 o
   7   0   4        3.09       10.76      8.83 o
   8   0   4        6.51       20.03     14.42 o
   0   1   4     1239.43     1059.00     30.66 o
   1   1   4     3867.94     3624.17    114.70 o
   2   1   4      531.28      471.90     24.45 o
   3   1   4     1311.06     1335.95     32.72 o
   4   1   4      258.97      257.59     13.83 o
   5   1   4      152.89      158.87     10.16 o
   6   1   4        0.85        1.08      5.56 o
   7   1   4        5.50        3.41      6.48 o
   8   1   4        0.82        0.00     13.02 o
   1   2   4     1483.62     1383.29     88.46 o
   2   2   4      930.19      847.77     32.26 o
   3   2   4      232.99      251.67     12.07 o
   4   2   4      182.80      173.51     11.58 o
   5   2   4       81.75       77.21     12.43 o
   6   2   4       13.38        8.79      6.86 o
   7   2   4       10.29        9.45      7.64 o
   8   2   4       10.55       39.44     14.38 o
   0   3   4     1055.49     1098.41     28.71 o
   1   3   4     1694.70     1608.99     86.13 o
   2   3   4       88.81       81.02      8.23 o
   3   3   4      232.13      243.42     13.41 o
   4   3   4        6.75       11.35      4.52 o
   5   3   4       94.78       93.21     12.65 o
   6   3   4       45.43       26.15     17.15 o
   7   3   4       30.01       35.92     18.87 o
   8   3   4        7.81       26.95     13.96 o
   0   4   4        0.02        2.55      3.21 o
   1   4   4       23.91       23.00      3.31 o
   2   4   4     1328.15     1324.02     41.67 o
   3   4   4       95.25       94.34      8.87 o
   4   4   4        2.04        0.00      4.03 o
   5   4   4        3.00        0.99      6.01 o
   6   4   4       13.68        9.18      9.45 o
   7   4   4        8.76        6.22      8.70 o
   0   5   4      487.68      502.63     15.27 o
   1   5   4       92.74       96.88      5.07 o
   2   5   4      522.83      564.10     18.34 o
   3   5   4      121.87      134.12     10.87 o
   4   5   4       29.77       30.47      8.71 o
   5   5   4       26.38       34.27      8.42 o
   6   5   4       51.68       34.32     18.24 o
   7   5   4        6.88        7.45     10.27 o
   0   6   4      150.14      134.40      8.65 o
   1   6   4     1532.67     1402.62     42.13 o
   2   6   4      235.99      225.81     12.50 o
   3   6   4      222.14      220.04     14.25 o
   4   6   4      117.07      126.85     12.31 o
   5   6   4      167.62      166.23     14.61 o
   6   6   4        8.95       13.56      9.81 o
   7   6   4       10.12        1.07      9.52 o
   0   7   4     1251.88     1212.84     40.79 o
   1   7   4      474.52      532.19     27.93 o
   2   7   4      171.19      173.03     10.34 o
   3   7   4      303.18      304.35     15.10 o
   4   7   4       17.47       11.07      7.08 o
   5   7   4        9.71        2.04      8.72 o
   6   7   4       11.56        7.89     10.88 o
   7   7   4        5.47       15.92     10.75 o
   0   8   4       35.09       28.48      8.74 o
   1   8   4       88.05       79.55     19.63 o
   2   8   4       51.14       44.87      7.71 o
   3   8   4      277.26      293.86     16.19 o
   4   8   4      177.60      181.26     14.17 o
   5   8   4       27.95       27.52     12.62 o
   6   8   4       16.87       11.82     11.10 o
   7   8   4        2.29        2.02      8.13 o
   0   9   4      151.92      133.71     10.92 o
   1   9   4       11.04        6.01      3.82 o
   2   9   4       36.56       53.85      7.29 o
   3   9   4        0.93        0.00      5.19 o
   4   9   4       32.14       46.54      9.32 o
   5   9   4      159.85      198.81     27.68 o
   6   9   4        8.96        7.46      7.96 o
   7   9   4        2.70       24.00     12.67 o
   0  10   4     1243.49     1275.14     46.81 o
   1  10   4      200.80      211.01      9.23 o
   2  10   4      168.07      150.06     11.58 o
   3  10   4      192.31      208.86     15.29 o
   4  10   4        6.50        0.81      6.03 o
   5  10   4        3.19        0.00      6.71 o
   6  10   4        3.78       18.97     12.80 o
   7  10   4        0.18        8.60      9.42 o
   0  11   4      259.28      289.67     15.02 o
   1  11   4      117.34      118.29      7.98 o
   2  11   4       64.62       53.86      9.74 o
   3  11   4       58.33       63.12     10.53 o
   4  11   4       74.44      112.96     18.66 o
   5  11   4       50.47       40.83     21.05 o
   6  11   4        4.81        2.38      8.00 o
   0  12   4      390.45      374.51     18.80 o
   1  12   4      432.31      483.28     15.12 o
   2  12   4       37.03       49.53     11.03 o
   3  12   4       32.79       52.78      8.60 o
   4  12   4       36.46       21.72     11.28 o
   5  12   4       33.03        4.74     12.66 o
   6  12   4        0.77        6.80      6.16 o
   0  13   4      410.20      414.71     19.27 o
   1  13   4        5.90        6.97      6.03 o
   2  13   4       77.62       53.13     12.64 o
   3  13   4       65.40       30.75     16.70 o
   4  13   4        5.47        0.00      5.97 o
   5  13   4       18.94       19.28     13.94 o
   6  13   4       18.11        9.33     12.17 o
   0  14   4       62.61       74.51     13.48 o
   1  14   4       22.31       17.77      9.97 o
   2  14   4        4.96       11.22      8.12 o
   3  14   4        3.51       14.87      9.74 o
   4  14   4        4.07       14.19      7.91 o
   5  14   4        2.33       10.03      8.97 o
   6  14   4        6.06        6.91      9.60 o
   0  15   4       29.16       33.33      8.60 o
   1  15   4       44.92       28.10      9.99 o
   2  15   4       47.17       44.54     20.21 o
   3  15   4       30.51       23.61     14.09 o
   4  15   4        7.32       13.09      9.64 o
   5  15   4        6.37        0.00      7.55 o
   0  16   4        3.38        0.00      4.07 o
   1  16   4       12.69        8.87      6.19 o
   2  16   4        1.26       19.06      9.23 o
   3  16   4        4.84        5.84      8.48 o
   4  16   4        3.53        1.88      8.38 o
   5  16   4        3.56        0.00      7.00 o
   0  17   4        0.04       11.03      7.64 o
   1  17   4        4.20        6.13      5.06 o
   2  17   4        2.92        5.97      6.33 o
   3  17   4       13.28       14.86      9.21 o
   4  17   4        8.68        2.65      7.59 o
   0  18   4        0.25        0.00      5.21 o
   1  18   4        6.95        6.31      5.49 o
   2  18   4        0.51        0.00      6.50 o
   3  18   4        3.43        0.00      6.51 o
   4  18   4        0.69        6.28      8.14 o
   0  19   4        9.23        7.23     10.30 o
   1  19   4       18.81        9.70      7.23 o
   2  19   4        0.05       16.34     10.14 o
   3  19   4        4.45        0.00      5.77 o
   0  20   4        0.32       13.43      9.47 o
   1  20   4        0.85        6.57      5.36 o
   2  20   4        0.51        3.07      8.83 o
   0  21   4        0.00        0.00      6.15 o
   1   0   5     1850.12     1795.05    118.53 o
   2   0   5      388.51      365.53     13.16 o
   3   0   5      300.76      278.99     13.25 o
   4   0   5      246.17      207.70     14.83 o
   5   0   5      141.86      147.65     12.90 o
   6   0   5        0.06        0.00      5.98 o
   7   0   5       38.02       27.84     17.13 o
   1   1   5     5862.90     5459.08     39.66 o
   2   1   5      777.28      754.37     21.61 o
   3   1   5     2336.05     2455.39     61.19 o
   4   1   5       19.14       10.54      4.69 o
   5   1   5       80.74       81.37     16.56 o
   6   1   5        2.85        0.00      4.21 o
   7   1   5       17.17       13.05      8.09 o
   8   1   5        8.04       13.05      7.41 o
   0   2   5     1034.72      919.34     27.80 o
   1   2   5     2799.63     2546.79    128.08 o
   2   2   5     1387.30     1293.45     41.73 o
   3   2   5      298.24      293.57     14.36 o
   4   2   5       68.67       56.42      8.17 o
   5   2   5        7.93        5.70      5.59 o
   6   2   5       14.14        8.91      9.02 o
   7   2   5        1.61        0.00      7.51 o
   8   2   5       11.17       13.83     12.94 o
   0   3   5       13.69        8.62      4.09 o
   1   3   5      210.48      215.13     19.94 o
   2   3   5      415.63      451.21     15.25 o
   3   3   5      420.07      461.61     17.28 o
   4   3   5       24.34       23.61      6.42 o
   5   3   5      165.96      194.13     14.94 o
   6   3   5        9.74        0.00      7.73 o
   7   3   5        8.14        2.31      7.26 o
   0   4   5      173.81      150.33      9.25 o
   1   4   5      247.24      212.26     12.09 o
   2   4   5      521.63      476.61     18.42 o
   3   4   5      134.25      142.05     10.11 o
   4   4   5      119.91      102.84     10.24 o
   5   4   5      168.98      188.87     16.77 o
   6   4   5        0.90        1.51      5.35 o
   7   4   5       14.44       26.50     15.26 o
   0   5   5        3.73        0.00      3.34 o
   1   5   5      157.23      137.71      6.16 o
   2   5   5      263.23      272.99     13.29 o
   3   5   5      210.84      229.25     13.19 o
   4   5   5       97.25      129.67     11.94 o
   5   5   5        0.35        0.00      5.52 o
   6   5   5       30.30       25.65     17.75 o
   7   5   5        8.85       24.54     13.27 o
   0   6   5      205.55      229.96     11.36 o
   1   6   5      246.80      222.04      8.72 o
   2   6   5       52.28       51.42      9.67 o
   3   6   5      225.53      218.73     13.49 o
   4   6   5      129.50      123.01     11.98 o
   5   6   5       68.24       84.82     12.09 o
   6   6   5       42.62       39.26     16.90 o
   7   6   5        1.42       10.05     10.23 o
   0   7   5     2585.97     2888.06     61.62 o
   1   7   5     1183.13     1214.28     38.87 o
   2   7   5       17.07       22.23      5.37 o
   3   7   5       28.28       37.25      7.60 o
   4   7   5       18.43       12.81     10.37 o
   5   7   5      106.58      112.27     12.94 o
   6   7   5       18.02       22.19     13.24 o
   7   7   5        5.50       24.52     13.85 o
   0   8   5     1283.30     1254.72     46.15 o
   1   8   5      416.78      424.71     16.00 o
   2   8   5        8.59        8.34      5.32 o
   3   8   5        3.13        0.00      4.48 o
   4   8   5      122.26      101.66     12.22 o
   5   8   5       62.63       70.86     20.09 o
   6   8   5       30.98       10.08     11.88 o
   7   8   5        6.38        5.25     11.35 o
   0   9   5     1473.62     1511.22     48.04 o
   1   9   5      108.71      111.31     16.42 o
   2   9   5      108.10      106.19     11.18 o
   3   9   5      225.56      190.76     16.05 o
   4   9   5       37.87       39.19      9.09 o
   5   9   5       11.90        2.76      9.49 o
   6   9   5        7.19        7.19      9.73 o
   7   9   5        3.44        0.00      9.27 o
   0  10   5       31.89       18.43      7.49 o
   1  10   5      240.67      286.99     10.61 o
   2  10   5      105.51      102.88     10.42 o
   3  10   5       10.01        8.05      8.04 o
   4  10   5        5.50        6.80      6.77 o
   5  10   5        6.60        6.98      9.18 o
   6  10   5       15.68       18.46     15.71 o
   7  10   5        2.98        7.44      9.27 o
   0  11   5       58.93       64.03     13.07 o
   1  11   5       17.28        5.82      4.64 o
   2  11   5       32.43       32.54      7.98 o
   3  11   5       21.23       20.62      7.71 o
   4  11   5       63.51       50.42     16.43 o
   5  11   5       53.68       80.33     19.96 o
   6  11   5       26.55       10.81     11.41 o
   0  12   5        1.22        0.34      4.24 o
   1  12   5      190.86      196.46     30.27 o
   2  12   5       16.82       10.86      7.99 o
   3  12   5        2.11        0.24      5.06 o
   4  12   5        5.77       12.26     10.10 o
   5  12   5        2.47        9.12      9.12 o
   6  12   5        2.90        0.00      8.85 o
   0  13   5       62.72       76.19     11.83 o
   1  13   5       16.70        6.85      5.56 o
   2  13   5       84.90      118.62     13.93 o
   3  13   5       32.51       22.84     12.64 o
   4  13   5       15.52       18.40     10.34 o
   5  13   5       12.62       13.38     10.58 o
   6  13   5        6.00        0.00      6.84 o
   0  14   5      117.61      147.62     13.16 o
   1  14   5       25.68       17.86      7.05 o
   2  14   5       17.23       12.15      8.40 o
   3  14   5        5.11        5.46      6.68 o
   4  14   5       28.38       26.87     13.35 o
   5  14   5       21.75       33.60     16.51 o
   6  14   5        0.94        0.00      5.90 o
   0  15   5      144.37      147.29     23.58 o
   1  15   5       77.14       86.21     13.17 o
   2  15   5        9.98        0.00      5.98 o
   3  15   5       10.02       17.58     10.45 o
   4  15   5       10.17        0.00      9.16 o
   5  15   5        4.19        3.98      9.64 o
   0  16   5       11.39       10.09      7.17 o
   1  16   5        3.13        0.00      5.93 o
   2  16   5        3.29        2.77      7.11 o
   3  16   5        1.74        0.00      6.02 o
   4  16   5        0.38       11.37      8.44 o
   5  16   5        1.81        0.00      9.38 o
   0  17   5        0.19        9.28      7.68 o
   1  17   5       22.60        6.64      5.75 o
   2  17   5       26.52       28.79     12.67 o
   3  17   5        0.84        0.00      5.14 o
   4  17   5       15.25       14.64     12.38 o
   0  18   5        6.25       15.16      8.11 o
   1  18   5        6.18       11.33      8.51 o
   2  18   5        4.76       11.43      7.37 o
   3  18   5        3.46        0.09      7.33 o
   4  18   5        0.44        0.00      8.18 o
   0  19   5        0.76        6.35      8.69 o
   1  19   5        0.10        0.00      4.47 o
   2  19   5        0.19       19.89     11.61 o
   3  19   5        0.70       13.13      9.90 o
   0  20   5        1.34        0.00      5.85 o
   1  20   5       11.88        7.06      7.31 o
   2  20   5        8.70        7.46      7.96 o
   0  21   5        0.06        4.30      7.78 o
   0   0   6     1851.57     1715.77     36.10 o
   1   0   6      767.79      650.19     51.96 o
   2   0   6     3294.82     3416.07     64.79 o
   3   0   6        8.67       16.08      6.06 o
   4   0   6        1.20        0.73      4.01 o
   5   0   6      118.10      128.79     11.32 o
   6   0   6       16.12       13.11      8.54 o
   7   0   6        0.47        6.95      8.56 o
   8   0   6        3.67        0.31      9.21 o
   0   1   6        6.41        3.31      2.95 o
   1   1   6       60.79       55.23      2.88 o
   2   1   6     2778.56     2672.05     72.75 o
   3   1   6       83.28       85.10      5.83 o
   4   1   6       71.56       68.43      6.22 o
   5   1   6        5.63        3.51      3.39 o
   6   1   6       17.96        9.67     12.18 o
   7   1   6        7.50        4.34      9.01 o
   0   2   6     8773.56     8407.38     59.65 o
   1   2   6     1709.03     1600.49     91.97 o
   2   2   6      374.69      401.82     14.79 o
   3   2   6      683.75      688.31     32.68 o
   4   2   6        2.03        0.00      3.17 o
   5   2   6       19.74       13.49      6.92 o
   6   2   6        6.77        8.63      7.22 o
   7   2   6       25.29       37.89     17.41 o
   0   3   6     1800.29     1797.56     40.45 o
   1   3   6      748.93      814.90     47.96 o
   2   3   6     2876.09     2760.66     64.34 o
   3   3   6      383.61      425.27     16.80 o
   4   3   6      161.74      143.42     12.05 o
   5   3   6       58.37       67.83     10.44 o
   6   3   6       28.60       14.85     12.18 o
   7   3   6       23.83       30.96     17.15 o
   0   4   6      470.48      411.48     14.00 o
   1   4   6      668.11      634.19     15.15 o
   2   4   6      218.68      225.29     12.28 o
   3   4   6      555.06      531.93     20.49 o
   4   4   6       66.84       40.38      9.85 o
   5   4   6       84.65      102.65     11.68 o
   6   4   6        6.72        0.72      8.89 o
   7   4   6        8.98        0.00      6.95 o
   0   5   6      785.80      849.41     32.11 o
   1   5   6       35.77       35.74      4.59 o
   2   5   6      109.08       98.05      9.46 o
   3   5   6       97.50      111.83      9.31 o
   4   5   6      160.63      155.10     12.66 o
   5   5   6       86.72       74.08     11.63 o
   6   5   6       15.90        0.00      8.39 o
   7   5   6        5.05        8.62      9.60 o
   0   6   6       19.38       31.10      6.01 o
   2   6   6       44.67       33.60      7.10 o
   3   6   6      227.80      257.80     14.68 o
   4   6   6       54.61       49.76      9.99 o
   5   6   6       36.08       32.61     12.84 o
   6   6   6       68.48       74.15     20.51 o
   7   6   6        0.02        5.10      5.48 o
   0   7   6      551.43      586.56     18.35 o
   1   7   6      298.68      336.92     10.09 o
   2   7   6      118.54       94.33      9.59 o
   3   7   6      190.00      177.00     13.33 o
   4   7   6      216.95      231.03     15.64 o
   5   7   6       48.09       44.26     15.04 o
   6   7   6        4.95        0.00      7.55 o
   7   7   6       15.09       15.36     14.68 o
   0   8   6        5.55        6.92      5.68 o
   1   8   6       39.83       38.76      6.61 o
   2   8   6      138.34      155.02     11.69 o
   3   8   6      414.09      428.08     19.61 o
   4   8   6      146.66      149.43     13.46 o
   5   8   6        0.04        4.21      7.99 o
   6   8   6       26.75       23.33     16.63 o
   7   8   6        2.34        5.39     10.21 o
   0   9   6      198.92      245.60     13.06 o
   1   9   6      743.88      768.85     25.50 o
   2   9   6       12.04        8.21      6.35 o
   3   9   6      106.68      114.42     11.94 o
   4   9   6       70.68       61.69     10.52 o
   5   9   6       12.79        5.89      7.81 o
   6   9   6       14.26        5.73      9.96 o
   7   9   6        2.76       16.47     11.83 o
   0  10   6        0.64        3.85      4.85 o
   1  10   6        7.84        4.14      4.94 o
   2  10   6       24.81       11.60      8.17 o
   3  10   6       65.95       70.79     11.95 o
   4  10   6       17.89       24.99     11.52 o
   5  10   6       54.86       54.47     16.14 o
   6  10   6       23.75       19.86     16.50 o
   7  10   6        2.81        0.00      9.06 o
   0  11   6      149.45      169.39     11.46 o
   1  11   6      561.79      631.42     23.17 o
   2  11   6      186.16      201.89     16.13 o
   3  11   6       13.96       13.84      8.02 o
   4  11   6       42.32       20.51     14.13 o
   5  11   6        2.22        4.07      8.27 o
   6  11   6       10.65       15.03     11.73 o
   0  12   6       28.47       19.33      8.03 o
   1  12   6      412.83      464.89     14.84 o
   2  12   6       53.31       58.72     10.03 o
   3  12   6        9.12       13.04      7.49 o
   4  12   6       53.70       25.52     18.24 o
   5  12   6       29.28        9.64     11.59 o
   6  12   6       20.92       38.13     16.38 o
   0  13   6        9.29        7.56      5.93 o
   1  13   6      399.07      466.64     17.30 o
   2  13   6       11.79        2.07      8.71 o
   3  13   6       22.17       14.78     12.06 o
   4  13   6       13.96       15.81      9.73 o
   5  13   6       19.08       12.71     10.81 o
   6  13   6        1.60        0.00      5.15 o
   0  14   6       50.99       58.14      9.63 o
   1  14   6       65.72       57.81      7.85 o
   2  14   6       11.58        9.46      9.50 o
   3  14   6        2.75        0.00      6.84 o
   4  14   6        1.82        4.60      6.92 o
   5  14   6        9.71        9.29      9.41 o
   0  15   6       14.08       13.16      9.45 o
   2  15   6       13.89       17.32     10.57 o
   3  15   6       14.08        4.78      8.94 o
   4  15   6        9.23       11.13     10.12 o
   5  15   6        1.11       11.56     12.11 o
   0  16   6       17.76        7.23     10.52 o
   1  16   6        3.68        4.59      4.05 o
   2  16   6       25.91       13.47      9.86 o
   3  16   6        9.55       10.31     10.01 o
   4  16   6       30.55       31.33     17.37 o
   5  16   6        2.08        1.28      6.62 o
   0  17   6        0.20        0.00      5.48 o
   1  17   6        7.88       12.51      7.20 o
   2  17   6        1.21        0.00      3.69 o
   3  17   6        4.22        8.45      8.33 o
   4  17   6       10.62       34.58     18.42 o
   0  18   6       25.86       39.20     15.58 o
   1  18   6        2.16        3.48      4.01 o
   2  18   6        7.46        0.00      5.90 o
   3  18   6        1.11       12.23     10.34 o
   4  18   6        0.56        1.53      9.36 o
   0  19   6        0.88        2.64      6.73 o
   1  19   6        0.08        0.00      7.83 o
   2  19   6        8.37        0.00      9.60 o
   3  19   6        1.49        0.98      6.07 o
   0  20   6        2.94        0.00      6.57 o
   1  20   6        0.06        1.95      6.84 o
   2  20   6       19.27       16.57     11.74 o
   1   0   7        0.31        0.00      2.71 o
   2   0   7     1446.96     1622.00     47.98 o
   3   0   7      373.77      430.04     16.94 o
   4   0   7      202.69      198.21     13.04 o
   5   0   7        8.62        8.84      6.48 o
   6   0   7        3.31        0.00      6.62 o
   7   0   7       31.74       30.38     16.66 o
   0   1   7       32.91       38.58      5.01 o
   1   1   7     3806.86     3668.30     74.91 o
   2   1   7     2665.86     2731.50     65.63 o
   3   1   7      259.10      265.15      9.83 o
   4   1   7       46.25       40.90      5.53 o
   5   1   7      157.63      155.58      9.36 o
   6   1   7        2.07        4.60      5.53 o
   7   1   7       17.67       21.49      9.60 o
   0   2   7     2335.18     2145.05     50.96 o
   1   2   7      199.22      174.75      8.09 o
   2   2   7      796.05      838.00     34.02 o
   3   2   7      140.94      147.01     10.93 o
   4   2   7       78.86       90.99      9.18 o
   5   2   7       35.79       39.90     11.16 o
   6   2   7       63.47      100.16     22.13 o
   7   2   7        2.46        0.45      6.07 o
   0   3   7        2.01        0.00      3.13 o
   1   3   7      971.57     1074.03     24.04 o
   2   3   7      244.59      228.75     12.46 o
   3   3   7      126.55      121.18     10.83 o
   4   3   7       30.39       33.32      7.33 o
   5   3   7      164.29      176.36     14.56 o
   6   3   7        9.44        9.50      8.87 o
   7   3   7       24.28       22.32     14.68 o
   0   4   7     1282.71     1336.91     39.85 o
   1   4   7      114.23      108.20      6.05 o
   2   4   7      338.38      361.88     15.20 o
   3   4   7      494.09      512.05     19.30 o
   4   4   7      195.27      196.04     13.76 o
   5   4   7       61.75       40.90     12.90 o
   6   4   7        6.10        6.34      7.72 o
   7   4   7       11.71        6.66      8.04 o
   0   5   7       93.25       83.01      7.77 o
   1   5   7       12.88       20.63      4.25 o
   2   5   7      363.66      376.24     15.34 o
   3   5   7      131.09      130.51     12.16 o
   4   5   7       92.77       60.56     11.64 o
   5   5   7       80.74       89.89     12.57 o
   6   5   7       24.82       38.25     19.13 o
   7   5   7        9.81       18.58     13.30 o
   0   6   7       74.60       67.77      8.57 o
   1   6   7      140.35      149.86      6.91 o
   2   6   7       11.29       25.18      8.15 o
   3   6   7      517.37      552.02     20.92 o
   4   6   7      164.14      180.96     14.50 o
   5   6   7       21.06       13.89     11.08 o
   6   6   7        1.99        0.48      6.06 o
   7   6   7       15.81       12.32     15.85 o
   0   7   7      647.41      641.71     20.65 o
   1   7   7      107.78      112.44      6.46 o
   2   7   7      307.93      293.52     15.34 o
   3   7   7      137.71      137.98     11.80 o
   4   7   7      210.91      215.69     15.46 o
   5   7   7       23.48       21.14      9.32 o
   6   7   7        8.24        0.40      7.22 o
   7   7   7        7.75        0.00      9.39 o
   0   8   7      335.14      356.61     15.74 o
   1   8   7      194.87      212.71     18.52 o
   2   8   7        2.82        7.42      5.80 o
   3   8   7       17.69       16.15      9.69 o
   4   8   7      152.92      153.13     13.99 o
   5   8   7       24.55        3.98     10.43 o
   6   8   7       33.17       22.15     19.74 o
   7   8   7        3.41       30.97     14.23 o
   0   9   7       73.67       56.79      8.97 o
   1   9   7      502.82      522.32     13.72 o
   2   9   7      135.54      151.51     11.42 o
   3   9   7       72.76       70.91     10.90 o
   4   9   7        1.57        0.66      5.17 o
   5   9   7        8.88        0.57      9.85 o
   6   9   7        7.00        6.55     11.68 o
   7   9   7        1.71        7.63      9.36 o
   0  10   7      120.07      130.73     11.01 o
   1  10   7      181.09      170.56      8.64 o
   2  10   7       22.17       11.51      8.56 o
   3  10   7       78.23       94.73     11.63 o
   4  10   7        8.23        4.56      6.88 o
   5  10   7        0.69        0.00      4.24 o
   6  10   7       36.96       28.62     17.18 o
   0  11   7      140.22      148.48     12.11 o
   1  11   7      131.62      122.85      8.96 o
   2  11   7      685.50      748.97     25.68 o
   3  11   7       17.10       27.55      9.76 o
   4  11   7       85.67       69.99     19.84 o
   5  11   7       10.11        4.90      6.89 o
   6  11   7        1.84        1.37      7.35 o
   0  12   7       26.50       12.23      9.15 o
   1  12   7       83.66      103.26      8.42 o
   2  12   7        1.72        0.00      4.15 o
   3  12   7       93.29      109.49     11.76 o
   4  12   7       31.24        7.89      9.41 o
   5  12   7       11.92        5.53      9.51 o
   6  12   7       15.39       33.11     18.15 o
   0  13   7       11.07        5.66      7.40 o
   1  13   7      103.86      114.46      8.75 o
   2  13   7        2.45        0.00      5.83 o
   3  13   7       51.84       43.80     20.22 o
   4  13   7       16.49       21.10     10.75 o
   5  13   7        2.65        3.35      7.15 o
   6  13   7        2.99        8.72     10.41 o
   0  14   7        2.06        1.79      5.21 o
   1  14   7       10.91        7.08      4.71 o
   2  14   7       21.64       30.30     14.10 o
   3  14   7        7.32        0.00      7.18 o
   4  14   7       26.73       20.35     12.88 o
   5  14   7        1.85        2.62      7.31 o
   0  15   7        4.91        0.00      5.62 o
   1  15   7       40.99       48.50     22.14 o
   2  15   7        4.28        6.29      7.11 o
   3  15   7       42.67       30.97     16.38 o
   4  15   7       12.73        2.60      9.78 o
   5  15   7        7.85       20.35     12.42 o
   0  16   7       14.14        2.33      7.08 o
   1  16   7        5.02        2.36     10.45 o
   2  16   7        7.08        9.20      8.80 o
   3  16   7        0.27        2.67      6.93 o
   4  16   7        2.06       18.08     11.52 o
   5  16   7        1.33        0.00      7.06 o
   0  17   7        3.24        0.00      4.30 o
   1  17   7       11.78       16.12      6.79 o
   2  17   7        7.26        0.53      5.99 o
   3  17   7        6.03       15.45      9.47 o
   4  17   7        2.14        0.00      8.51 o
   0  18   7        0.32        0.00      5.12 o
   1  18   7        3.50        6.30      5.99 o
   2  18   7        5.38        4.46      9.34 o
   3  18   7        9.75       29.90     14.31 o
   0  19   7        0.80        0.00      7.53 o
   1  19   7        0.13       11.34      6.09 o
   2  19   7        0.88        0.00      4.70 o
   3  19   7        3.44        0.00      7.78 o
   0  20   7        1.66       18.04      9.51 o
   1  20   7        1.75        3.72      5.58 o
   2  20   7        2.42        0.00      6.95 o
   0   0   8        0.67        1.40      3.16 o
   1   0   8      357.27      361.56     15.10 o
   2   0   8      261.43      287.82     13.22 o
   3   0   8      126.91      142.64     10.77 o
   4   0   8       41.25       56.68      8.52 o
   5   0   8       13.15       19.25      8.72 o
   6   0   8       15.60       20.97     12.17 o
   7   0   8       20.96       16.70     13.76 o
   0   1   8      532.26      569.89     12.06 o
   1   1   8     1086.77     1152.50     22.25 o
   2   1   8       83.69       77.33      7.97 o
   3   1   8      201.03      201.78      9.07 o
   4   1   8      104.82       87.65      8.05 o
   5   1   8      173.15      199.97     23.52 o
   6   1   8       12.23       19.12      7.89 o
   7   1   8       27.19       17.41     12.76 o
   0   2   8     1340.88     1265.90     37.75 o
   1   2   8      141.34      149.90     13.50 o
   2   2   8      459.71      473.36     17.18 o
   3   2   8      636.69      646.66     21.86 o
   4   2   8      157.96      172.32     12.69 o
   5   2   8       28.14       22.95      8.94 o
   6   2   8        3.83       12.94      9.86 o
   7   2   8       11.03        2.24      9.46 o
   0   3   8     3144.60     3271.73     61.87 o
   1   3   8      189.86      160.94      6.79 o
   2   3   8      652.49      661.89     21.73 o
   3   3   8       49.34       54.56      8.17 o
   4   3   8        7.53        0.88      5.66 o
   5   3   8       72.22       63.62     11.33 o
   6   3   8       10.75       11.68      7.81 o
   7   3   8        8.06       14.68     10.14 o
   0   4   8      752.93      835.86     34.71 o
   1   4   8      157.88      152.19     11.01 o
   2   4   8      218.67      236.06     12.95 o
   3   4   8      452.00      453.05     18.65 o
   4   4   8       29.98       39.58      7.76 o
   5   4   8       37.60       46.82     12.62 o
   6   4   8        1.17        6.98      8.08 o
   7   4   8        6.58        1.24      8.17 o
   0   5   8       22.07       25.57      5.92 o
   1   5   8      889.23      876.12     46.05 o
   2   5   8        4.44        4.61      4.58 o
   3   5   8       77.99       84.10      9.45 o
   4   5   8       80.62       80.99     13.97 o
   5   5   8       94.60      105.41     12.41 o
   6   5   8        2.35        0.00      5.12 o
   7   5   8        4.28        0.00      8.48 o
   0   6   8      102.98      111.81      9.60 o
   1   6   8      144.20      135.58      6.79 o
   2   6   8       32.02       24.45      7.73 o
   3   6   8       34.70       26.67      7.40 o
   4   6   8      378.54      367.63     18.79 o
   5   6   8        4.18        9.50      7.66 o
   6   6   8       39.01       38.38     18.28 o
   7   6   8        0.94        0.00      7.60 o
   0   7   8      129.72      137.22     10.38 o
   1   7   8      284.84      296.67     10.13 o
   2   7   8      217.85      231.36     14.22 o
   3   7   8       62.39       58.98     11.96 o
   4   7   8      202.19      186.79     15.29 o
   5   7   8      102.34      167.67     22.38 o
   6   7   8        2.73        0.00      6.97 o
   7   7   8        2.60        3.66     10.27 o
   0   8   8      570.90      659.30     21.07 o
   1   8   8      171.67      170.50      8.17 o
   2   8   8       71.91       78.13      9.45 o
   3   8   8      132.96      122.29     13.68 o
   4   8   8       35.54       28.04     10.97 o
   5   8   8       13.62        7.13      7.46 o
   6   8   8        7.26        8.62     10.58 o
   7   8   8       23.02       15.40     15.74 o
   0   9   8       99.96       97.24     10.35 o
   1   9   8        2.59        1.13      2.65 o
   2   9   8      558.69      579.16     21.81 o
   3   9   8       72.56       73.17     12.31 o
   4   9   8        8.99        2.53      5.98 o
   5   9   8        0.38        3.17      7.24 o
   6   9   8        0.04        1.42      7.82 o
   7   9   8       11.61       20.66     13.43 o
   0  10   8       28.13       12.86      7.23 o
   1  10   8      172.32      162.78     12.37 o
   2  10   8       69.02       70.36      9.77 o
   3  10   8      120.53      116.58     12.26 o
   4  10   8       56.16       46.04     12.46 o
   5  10   8        6.92        3.03      7.75 o
   6  10   8       11.07        9.23     11.75 o
   0  11   8        0.06        1.74      4.15 o
   1  11   8       87.05       98.30      8.86 o
   2  11   8      298.66      307.46     19.22 o
   3  11   8       70.61       82.63     13.24 o
   4  11   8       31.45       14.00     11.44 o
   5  11   8        0.03        0.00      7.58 o
   6  11   8       17.17       18.11     12.86 o
   0  12   8       19.63       16.23      9.61 o
   1  12   8        1.07        0.00      3.19 o
   2  12   8      219.90      232.02     17.72 o
   3  12   8        7.27       13.00      7.13 o
   4  12   8        8.19        8.40      9.67 o
   5  12   8        1.54        0.00      5.39 o
   6  12   8       13.46       12.55     11.19 o
   0  13   8        1.08        0.00      3.85 o
   1  13   8        7.85        0.00      4.37 o
   2  13   8       29.31       29.17      9.19 o
   3  13   8       65.82       71.71     20.35 o
   4  13   8       19.24        5.25      8.13 o
   5  13   8        5.13        8.97     11.57 o
   6  13   8        4.81        0.00      9.10 o
   0  14   8        7.71        0.00      5.90 o
   1  14   8       22.87       21.05      7.55 o
   2  14   8        4.18        7.49      6.97 o
   3  14   8       19.32       10.54      9.24 o
   4  14   8        1.77        7.35      7.87 o
   5  14   8        5.54        0.00     10.16 o
   0  15   8        4.19        4.09      5.99 o
   1  15   8       17.99        6.62      5.86 o
   2  15   8       39.04       29.19     14.68 o
   3  15   8        0.31        3.39      7.05 o
   4  15   8       23.28       11.12      9.67 o
   5  15   8        0.17        7.41      8.20 o
   0  16   8       25.43       38.95     17.66 o
   1  16   8        3.08        4.12      4.84 o
   2  16   8       15.39       25.87     13.02 o
   3  16   8        0.96        9.74      8.87 o
   4  16   8       11.86        3.40      9.59 o
   0  17   8        1.09        0.00      4.83 o
   1  17   8       24.11       23.27      9.38 o
   2  17   8        1.74        4.97      7.85 o
   3  17   8        8.28       13.00     10.09 o
   4  17   8        1.31        0.00      6.61 o
   0  18   8       12.26       11.52      8.69 o
   1  18   8        3.53        0.00      5.26 o
   2  18   8        2.82       10.89      9.32 o
   3  18   8        0.75        0.00      6.69 o
   0  19   8        0.04        0.00      7.55 o
   1  19   8        4.06        6.05      5.56 o
   2  19   8        3.39        7.63      9.37 o
   0  20   8        0.10        0.00      3.21 o
   1  20   8        1.72        5.45      5.38 o
   1   0   9     1158.28     1246.02     69.69 o
   2   0   9       21.85       20.08      5.25 o
   3   0   9      168.01      158.58     11.32 o
   4   0   9      245.60      241.17     15.02 o
   5   0   9       15.56       15.18      8.04 o
   6   0   9        1.52        5.66     10.10 o
   7   0   9        7.65       22.97     11.15 o
   0   1   9       41.76       39.77      5.15 o
   1   1   9      268.33      252.44      7.91 o
   2   1   9      292.63      269.61      9.35 o
   3   1   9       46.04       42.00      4.79 o
   4   1   9       17.52       13.41      4.96 o
   5   1   9      114.92      123.88      9.12 o
   6   1   9       22.87       18.25      8.89 o
   7   1   9        2.94        4.31      6.02 o
   0   2   9     1123.67     1155.95     37.94 o
   1   2   9      254.34      226.83      8.23 o
   2   2   9      707.26      762.81     34.90 o
   3   2   9       48.08       40.92      9.04 o
   4   2   9       21.51       29.38      7.85 o
   5   2   9       30.95       15.54     10.56 o
   6   2   9        7.78        7.80      9.00 o
   7   2   9        0.45        0.00      7.64 o
   0   3   9     3032.53     3150.91     61.05 o
   1   3   9      788.91      787.35     42.09 o
   2   3   9      214.74      247.88     13.09 o
   3   3   9       62.11       61.65      8.67 o
   4   3   9       91.57       83.85     11.11 o
   5   3   9       17.12       29.29      8.02 o
   6   3   9        2.90        3.27      6.82 o
   7   3   9       20.20       24.72     15.90 o
   0   4   9       48.59       42.19      6.90 o
   1   4   9      166.53      177.98      9.14 o
   2   4   9      147.19      153.76     10.77 o
   3   4   9       11.36       13.18      5.71 o
   4   4   9      135.95      126.31     11.78 o
   5   4   9       60.53       58.19     13.13 o
   6   4   9       16.07       21.46     12.69 o
   7   4   9        9.11       13.62      9.02 o
   0   5   9     1952.94     2096.91     52.72 o
   1   5   9      358.47      400.56     15.43 o
   2   5   9      168.17      165.44     11.33 o
   3   5   9       46.42       50.13      8.09 o
   4   5   9       42.70       39.05      9.98 o
   5   5   9       24.25       17.72     11.12 o
   6   5   9        7.47        9.00      9.52 o
   7   5   9        9.83       25.20     14.79 o
   0   6   9      575.47      632.54     21.41 o
   1   6   9      109.35      101.75      6.25 o
   2   6   9       33.65       27.40      7.28 o
   3   6   9       83.31       75.69     10.89 o
   4   6   9        2.55        0.67      4.77 o
   5   6   9       18.54       15.19     10.63 o
   6   6   9       31.53       21.55     13.84 o
   7   6   9       20.12       14.80     14.63 o
   0   7   9        5.41        3.12      3.89 o
   1   7   9       22.65       20.86      4.87 o
   2   7   9      533.11      594.52     20.55 o
   3   7   9      128.30      121.22     12.08 o
   4   7   9       24.07       23.01      9.36 o
   5   7   9       51.52       32.89     14.67 o
   6   7   9        4.18       15.52     11.68 o
   7   7   9        8.68        2.78     11.22 o
   0   8   9       53.63       39.70      8.43 o
   1   8   9      179.70      191.38      9.75 o
   2   8   9       38.66       54.20      9.94 o
   3   8   9      404.56      453.89     22.14 o
   4   8   9       41.16       46.35      9.46 o
   5   8   9        8.69       16.79     10.63 o
   6   8   9        2.25        4.60      9.24 o
   7   8   9        4.96        0.00      9.88 o
   0   9   9      117.38      116.35     12.34 o
   1   9   9      101.16       84.25      7.41 o
   2   9   9      159.44      200.43     14.79 o
   3   9   9      278.45      329.64     18.03 o
   4   9   9        6.97        0.00      5.88 o
   5   9   9        3.14        0.00      6.42 o
   6   9   9        7.18        3.04      8.88 o
   0  10   9        2.24        0.22      3.80 o
   1  10   9      113.73      106.43      8.07 o
   2  10   9      206.24      216.47     16.63 o
   3  10   9      192.59      192.74     15.94 o
   4  10   9       11.14        4.34      7.46 o
   5  10   9        2.98        6.21      7.37 o
   6  10   9        2.39       12.81     11.29 o
   0  11   9        0.02        3.16      4.73 o
   1  11   9       44.43       37.35      7.05 o
   2  11   9       39.97       42.56      8.87 o
   3  11   9       39.99       42.92      9.94 o
   4  11   9       24.69       27.59     12.00 o
   5  11   9        5.33        0.00      6.47 o
   6  11   9        1.02        0.00     10.34 o
   0  12   9       74.08       73.78     10.35 o
   1  12   9      109.47      106.89     12.73 o
   2  12   9       76.18       91.88     12.34 o
   3  12   9        4.24        0.00      5.99 o
   4  12   9        3.47        0.00      6.43 o
   5  12   9        3.74        5.37      8.60 o
   6  12   9        0.55       12.06     11.02 o
   0  13   9        2.68        9.52      6.98 o
   1  13   9       36.34       23.10      6.98 o
   2  13   9       19.66       16.84     12.99 o
   3  13   9       48.51       24.23     15.84 o
   4  13   9       15.29       14.69     10.61 o
   5  13   9        1.95        6.38      5.45 o
   0  14   9        6.50        3.09      5.40 o
   1  14   9        2.93        5.70      4.34 o
   2  14   9       99.88       87.56     22.44 o
   3  14   9        6.39       23.55     12.66 o
   4  14   9        1.12        7.11      8.30 o
   5  14   9        4.75        5.92      9.55 o
   0  15   9        0.00        5.50      6.55 o
   1  15   9       13.10        0.30      4.67 o
   2  15   9       15.52        2.91      8.66 o
   3  15   9       18.86       11.46     10.98 o
   4  15   9       18.19       13.34     12.06 o
   5  15   9        1.72        0.00      8.67 o
   0  16   9        0.00        0.00      5.43 o
   1  16   9        3.49        1.54      4.24 o
   2  16   9        6.35        1.02      7.77 o
   3  16   9        3.03        4.51      8.94 o
   4  16   9       22.57       27.01     13.43 o
   0  17   9       11.87       23.20     10.48 o
   1  17   9       16.34        5.35     10.52 o
   2  17   9        4.03        7.14      8.24 o
   3  17   9        1.07        0.00      5.17 o
   4  17   9        6.18        0.00      8.94 o
   0  18   9        0.30        0.00      4.94 o
   1  18   9        2.42        3.36      5.07 o
   2  18   9        2.18        0.00      5.75 o
   3  18   9        5.87       11.46     11.61 o
   0  19   9        0.10        0.00      6.38 o
   1  19   9        6.84        5.51      7.02 o
   2  19   9        8.51        0.00      8.84 o
   0  20   9        0.49        1.55      6.92 o
   1  20   9        0.00        0.00     11.87 o
   0   0  10       42.22       44.96      6.65 o
   1   0  10      170.55      178.16     17.83 o
   2   0  10      651.30      686.14     31.97 o
   3   0  10        5.46        3.88      5.14 o
   4   0  10       97.47       96.28     10.67 o
   5   0  10      131.98       93.11     13.20 o
   6   0  10       34.66       33.03     16.55 o
   7   0  10        2.07        0.00      7.37 o
   0   1  10     1122.25     1233.28     28.25 o
   1   1  10      285.96      270.72      6.47 o
   2   1  10      168.96      178.25     10.80 o
   3   1  10       32.45       29.09      6.13 o
   4   1  10      286.32      312.27     12.03 o
   5   1  10       53.72       46.46      6.46 o
   6   1  10        0.60        0.00      4.34 o
   7   1  10       13.36       17.15      8.64 o
   0   2  10      170.82      184.66     11.12 o
   1   2  10     1363.50     1318.74     31.81 o
   2   2  10      124.69       89.87     10.68 o
   3   2  10      182.97      169.71     12.30 o
   4   2  10       23.67       19.96      7.46 o
   5   2  10        9.16        5.08      8.87 o
   6   2  10       20.62       20.34     11.23 o
   7   2  10        0.12        2.59      8.74 o
   0   3  10        6.32        7.18      4.34 o
   1   3  10      391.43      432.46     31.28 o
   2   3  10      843.34      899.74     37.19 o
   3   3  10       57.46       37.69      7.89 o
   4   3  10       12.10        6.35      7.90 o
   5   3  10        0.95        2.07      6.71 o
   6   3  10       29.67       56.00     23.39 o
   7   3  10        0.89       16.11     11.79 o
   0   4  10        6.74        5.86      4.51 o
   1   4  10      456.23      484.73     15.75 o
   2   4  10      144.37      159.66     12.96 o
   3   4  10      138.36      114.50     13.29 o
   4   4  10       24.26        5.41      7.84 o
   5   4  10        4.59        0.00      3.92 o
   6   4  10        2.08        2.85      7.47 o
   7   4  10        1.76        9.32      9.46 o
   0   5  10       72.01       83.07      8.12 o
   1   5  10       81.77       77.54      6.58 o
   2   5  10       10.53        3.21      5.94 o
   3   5  10      111.12      107.15     11.11 o
   4   5  10       76.46       99.13     10.71 o
   5   5  10       16.00        5.92      7.44 o
   6   5  10        2.19        0.00      7.15 o
   7   5  10        2.61        2.00      8.91 o
   0   6  10       39.27       28.27      8.18 o
   1   6  10       41.40       43.88      5.56 o
   2   6  10      506.83      541.05     20.40 o
   3   6  10       59.34       41.66     11.39 o
   4   6  10       23.94       44.03      8.63 o
   5   6  10       38.34       41.15     16.42 o
   6   6  10        2.37        0.34      5.98 o
   7   6  10        0.01        0.00      4.79 o
   0   7  10       20.93       15.34      6.24 o
   1   7  10        2.46        0.00      2.42 o
   2   7  10       12.80       12.80      6.88 o
   3   7  10      292.94      324.81     18.39 o
   4   7  10       76.27       77.66     10.48 o
   5   7  10       13.58        5.94      7.33 o
   6   7  10        6.13        8.45     10.37 o
   7   7  10       19.39       13.84     10.70 o
   0   8  10      191.75      184.98     12.57 o
   1   8  10       86.86       85.33      7.29 o
   2   8  10      131.33      130.84     12.63 o
   3   8  10      282.22      309.22     18.22 o
   4   8  10       22.67       41.98     11.51 o
   5   8  10        3.44        0.00      8.18 o
   6   8  10        0.98        0.00      7.06 o
   7   8  10        1.72        0.00      7.38 o
   0   9  10        2.17        0.00      3.22 o
   1   9  10      117.21      124.09      8.65 o
   2   9  10       37.16       28.17      9.02 o
   3   9  10       39.75       60.36      9.90 o
   4   9  10        3.60        1.92      7.04 o
   5   9  10        0.15        0.00      6.61 o
   6   9  10        0.17        0.00      7.01 o
   0  10  10      100.25      102.80     11.36 o
   1  10  10       48.45       39.41      7.91 o
   2  10  10      270.57      297.51     18.17 o
   3  10  10      131.70      164.15     14.61 o
   4  10  10       18.48       21.90     11.48 o
   5  10  10        5.00        0.00      6.24 o
   6  10  10        0.09        0.00      8.17 o
   0  11  10       35.62       34.81      9.12 o
   2  11  10      129.06      138.05     14.76 o
   3  11  10       56.99       65.06     19.49 o
   4  11  10        3.29        2.29      7.76 o
   5  11  10        0.67        5.05      7.10 o
   6  11  10        0.82        0.00      7.15 o
   0  12  10        2.54        2.54      5.46 o
   1  12  10       32.90       34.02      7.26 o
   2  12  10       32.70       34.13     13.67 o
   3  12  10       35.66       27.66     15.36 o
   4  12  10       19.13       25.53     11.82 o
   5  12  10        4.46       19.50     12.23 o
   6  12  10        7.70       10.25     10.44 o
   0  13  10        4.50        2.59      4.94 o
   1  13  10        6.36        7.89      8.27 o
   2  13  10       51.73       22.71     13.93 o
   3  13  10       32.09       30.58     15.16 o
   4  13  10        5.19        0.00      5.19 o
   5  13  10        5.20       22.64     14.92 o
   0  14  10       21.03       15.70      8.66 o
   1  14  10       21.31        8.63      5.72 o
   2  14  10        3.25        0.00      7.31 o
   3  14  10       62.05       98.69     16.64 o
   4  14  10       31.29       10.05     14.55 o
   5  14  10        3.31        5.19      8.39 o
   0  15  10        7.56       14.07      8.08 o
   1  15  10        0.70        0.00      4.01 o
   2  15  10       11.88       12.90      9.40 o
   3  15  10        3.59        6.56      8.62 o
   4  15  10        6.56       17.60     11.28 o
   5  15  10        2.71        0.00      8.24 o
   0  16  10        2.94        0.00      5.64 o
   1  16  10        3.80        5.62      4.70 o
   2  16  10        3.39        0.41      6.88 o
   3  16  10        7.67       23.09     11.68 o
   4  16  10        4.56       11.91     10.94 o
   0  17  10        0.84        0.00      5.46 o
   1  17  10       27.72       10.41      7.73 o
   2  17  10        8.30        9.28     10.04 o
   3  17  10       12.82        0.00     11.50 o
   4  17  10        0.53       13.83     10.10 o
   0  18  10        0.45        0.00      5.04 o
   1  18  10        2.07        2.09      5.35 o
   2  18  10        7.76        0.35     10.22 o
   3  18  10        2.40        2.67      9.43 o
   0  19  10        5.31        8.22      8.67 o
   1  19  10        4.97        0.00      5.80 o
   2  19  10        3.00        5.18      8.12 o
   1   0  11      730.26      791.43     24.55 o
   2   0  11       46.36       38.53     10.39 o
   3   0  11        3.42        3.74      5.18 o
   4   0  11        2.04        0.00      5.34 o
   5   0  11       68.85       82.66     17.72 o
   6   0  11        8.50        5.32      8.94 o
   7   0  11        1.23       10.26     10.43 o
   0   1  11        1.96        0.32      2.55 o
   1   1  11      348.61      358.12      9.86 o
   2   1  11       79.84       71.17      7.60 o
   3   1  11       67.16       70.29      6.57 o
   4   1  11       14.65       12.38      4.99 o
   5   1  11       47.16       45.28      8.74 o
   6   1  11        2.31        0.05      7.02 o
   7   1  11        2.05        0.00      6.88 o
   0   2  11      570.88      592.90     19.77 o
   1   2  11      403.52      383.24     11.07 o
   2   2  11       49.08       39.57      8.95 o
   3   2  11        5.99        3.52      4.59 o
   4   2  11       13.85       11.33      8.54 o
   5   2  11        7.88        9.61      7.36 o
   6   2  11       10.34       23.60     10.88 o
   7   2  11       15.93       28.82     14.25 o
   0   3  11        1.22        3.96      4.29 o
   1   3  11      686.36      769.89     23.55 o
   2   3  11       86.36       95.57      8.83 o
   3   3  11       27.86       24.28      6.28 o
   4   3  11       51.43       48.95     10.44 o
   5   3  11        6.53       12.24      8.39 o
   6   3  11       18.35       14.73     11.26 o
   7   3  11        4.70       23.06     13.25 o
   0   4  11      104.07      105.47     10.06 o
   1   4  11      616.11      719.87     64.14 o
   2   4  11      137.30      137.36     11.58 o
   3   4  11        7.53        2.58      5.37 o
   4   4  11       27.38       27.28     10.01 o
   5   4  11        5.85        7.33      7.08 o
   6   4  11        0.14        0.21      6.66 o
   7   4  11        0.35        3.47     10.61 o
   0   5  11      159.75      195.28     11.67 o
   1   5  11      528.49      562.31     27.51 o
   2   5  11        7.28        1.84      4.60 o
   3   5  11      150.06      184.82     13.88 o
   4   5  11       71.67       57.13      9.68 o
   5   5  11       15.07        0.00      7.54 o
   6   5  11       23.91        8.97     15.09 o
   7   5  11       19.43       17.30     13.53 o
   0   6  11      294.88      299.36     15.50 o
   1   6  11       60.72       62.88      8.95 o
   2   6  11      290.01      273.35     16.69 o
   3   6  11       14.54       38.06      8.61 o
   4   6  11       67.18       64.94      9.80 o
   5   6  11        1.50        0.00      4.48 o
   6   6  11        5.54        2.40      6.79 o
   7   6  11        6.09        4.21     13.79 o
   0   7  11        0.08        0.00      3.69 o
   1   7  11        2.01        4.94      3.19 o
   2   7  11       14.29       16.39      6.62 o
   3   7  11      142.89      156.17     15.17 o
   4   7  11       48.28       47.51     10.43 o
   5   7  11        1.66        9.52      6.47 o
   6   7  11       10.99       11.59     10.49 o
   7   7  11       16.57       13.92     13.43 o
   0   8  11       27.08       17.70      6.96 o
   1   8  11        9.09        9.22      4.21 o
   2   8  11       62.76       55.39      9.89 o
   3   8  11       85.82       88.13     13.77 o
   4   8  11       46.59       37.88     14.46 o
   5   8  11        2.64        0.77      7.38 o
   6   8  11        0.55        5.79      8.30 o
   0   9  11       13.02        5.21      5.97 o
   1   9  11       61.87       59.25      9.40 o
   2   9  11       40.57       48.28     10.56 o
   3   9  11        7.98       14.81      7.35 o
   4   9  11       93.98      105.97     20.91 o
   5   9  11        1.81        1.16      6.53 o
   6   9  11        2.72        6.12     11.17 o
   0  10  11       16.44       18.75      6.15 o
   1  10  11      205.42      220.84     10.73 o
   2  10  11      181.94      221.15     15.28 o
   3  10  11       46.67       46.72      9.34 o
   4  10  11       25.07       21.78     10.99 o
   5  10  11        0.38        0.00      6.55 o
   6  10  11        3.31       16.71     12.01 o
   0  11  11        0.79        0.00      5.15 o
   1  11  11       40.00       30.18     12.45 o
   2  11  11      143.27      134.84     13.96 o
   3  11  11       63.74       52.63     16.38 o
   4  11  11        0.26        2.95      7.10 o
   5  11  11        6.67        0.00      9.49 o
   6  11  11        3.78       14.81      9.07 o
   0  12  11      107.65      103.78     12.41 o
   1  12  11       30.06       26.32      6.90 o
   2  12  11      277.94      258.40     29.04 o
   3  12  11       20.93        2.42      9.11 o
   4  12  11       11.66        0.00      6.51 o
   5  12  11        5.50        6.25      9.06 o
   0  13  11        1.35        8.27      7.89 o
   1  13  11        9.65        0.00      4.07 o
   2  13  11       88.00       65.13     21.04 o
   3  13  11       23.02       16.69     11.99 o
   4  13  11        0.33        0.00      5.12 o
   5  13  11        7.31        0.00      8.97 o
   0  14  11        0.11        0.00      4.05 o
   1  14  11        8.35        3.01      4.47 o
   2  14  11       45.11       47.06     20.88 o
   3  14  11        9.36       10.93      8.72 o
   4  14  11        1.06        4.34      7.29 o
   5  14  11        0.81        0.00      7.36 o
   0  15  11        0.84        7.86      7.20 o
   1  15  11       17.27        9.37      6.32 o
   2  15  11        4.63        0.00      5.85 o
   3  15  11       18.36        6.03      9.88 o
   4  15  11        3.88        0.00      7.89 o
   0  16  11        0.51        0.00      6.04 o
   1  16  11        3.71        2.80      4.48 o
   2  16  11        6.38        6.35      7.11 o
   3  16  11       21.38        3.80      9.50 o
   4  16  11        8.92        0.00      7.06 o
   0  17  11       18.04       20.01     13.31 o
   1  17  11        2.61        0.00      9.27 o
   2  17  11        1.63        3.70      8.53 o
   3  17  11       10.31       25.00     12.99 o
   0  18  11        1.26        0.00      5.27 o
   1  18  11        3.49        9.11      5.88 o
   2  18  11        7.01        0.00      9.39 o
   3  18  11        3.89        0.00      6.06 o
   0  19  11        0.35        0.00      7.77 o
   1  19  11        0.80        2.41     11.83 o
   0   0  12     1083.58     1065.01     37.85 o
   1   0  12      147.31      149.20      7.75 o
   2   0  12      817.76      827.65     36.94 o
   3   0  12       55.75       61.55      9.85 o
   4   0  12       44.94       36.86      9.94 o
   5   0  12       65.90       55.05     15.25 o
   6   0  12        1.29        0.00      7.15 o
   7   0  12       10.60        4.97     10.75 o
   0   1  12      511.40      524.18     16.02 o
   1   1  12       60.87       71.21      5.48 o
   2   1  12       17.32       14.61      9.37 o
   3   1  12       92.10       81.93      8.33 o
   4   1  12       28.12       35.24      6.62 o
   5   1  12       33.38       43.60     10.27 o
   6   1  12       13.85       24.31      9.38 o
   7   1  12       11.34       18.53     12.33 o
   0   2  12       52.84       48.52      6.50 o
   1   2  12       75.22       86.21      6.28 o
   2   2  12      650.85      699.59     32.99 o
   3   2  12       45.95       45.03     11.28 o
   4   2  12       52.10       68.23      9.55 o
   5   2  12        4.21       31.96     12.59 o
   6   2  12       12.32       14.21     11.79 o
   7   2  12        0.22        0.00      9.23 o
   0   3  12        6.68        2.63      4.87 o
   1   3  12       24.01       17.97      4.69 o
   2   3  12       91.68       88.71      9.29 o
   3   3  12      163.39      166.37     13.45 o
   4   3  12       12.50       10.34      7.05 o
   5   3  12       13.97        0.09      7.35 o
   6   3  12        0.18        0.00      5.52 o
   7   3  12       21.28       10.83     14.85 o
   0   4  12      224.53      248.46     15.05 o
   1   4  12      316.82      329.81     23.06 o
   2   4  12      225.73      239.95     14.73 o
   3   4  12       92.81       79.13     10.13 o
   4   4  12       25.23       21.14      8.44 o
   5   4  12        2.66        0.00      7.10 o
   6   4  12        2.47        8.02      8.96 o
   7   4  12        7.45        3.57      9.19 o
   0   5  12       87.51       87.64      9.19 o
   1   5  12      186.34      180.53      8.33 o
   2   5  12      127.76      119.66     11.64 o
   3   5  12       52.28       47.21     10.85 o
   4   5  12      182.52      167.71     16.44 o
   6   5  12        8.71        0.00      8.16 o
   7   5  12        1.56        4.50      9.32 o
   0   6  12      236.10      274.79     15.17 o
   1   6  12      157.83      160.89      8.57 o
   2   6  12       15.63       21.43      7.26 o
   3   6  12      108.93      107.50     12.00 o
   4   6  12        2.69        0.00      5.12 o
   5   6  12       26.09       16.11     12.51 o
   6   6  12        1.66        9.06     10.93 o
   7   6  12        5.33        1.93      8.63 o
   0   7  12        0.65        0.00      3.52 o
   1   7  12       10.13        5.13      3.15 o
   2   7  12       40.26       42.15      8.29 o
   3   7  12       67.19       61.47     11.32 o
   4   7  12       36.09       24.09     14.10 o
   5   7  12       26.28       27.46     14.76 o
   6   7  12        0.35        0.00      6.77 o
   0   8  12       40.69       27.31     10.85 o
   1   8  12       37.91       31.62      6.70 o
   2   8  12      174.67      165.80     14.56 o
   3   8  12       83.34      107.22     11.83 o
   4   8  12      114.06      104.62     19.85 o
   5   8  12        5.56        7.98      9.86 o
   6   8  12        9.66       11.15      9.06 o
   0   9  12        1.59        0.86      4.33 o
   1   9  12      142.97      145.98      9.47 o
   2   9  12       38.75       37.26      8.93 o
   3   9  12       85.03       82.52     11.02 o
   4   9  12       19.55       15.50     10.48 o
   5   9  12        1.36        0.00      9.77 o
   6   9  12        8.92       14.52     12.71 o
   0  10  12       13.46       11.24      7.73 o
   1  10  12      195.46      215.11     10.56 o
   2  10  12      176.32      205.75     15.57 o
   3  10  12       20.84       12.76      9.00 o
   4  10  12        0.74        0.10      5.90 o
   5  10  12       10.27       10.95     10.74 o
   6  10  12        4.33        0.00      9.11 o
   0  11  12      106.02      129.63     12.72 o
   1  11  12       61.97       80.86      8.72 o
   2  11  12       42.02       55.23     12.30 o
   3  11  12       62.34       25.42     19.59 o
   4  11  12       14.89       14.23      9.92 o
   5  11  12        1.30        0.00      7.13 o
   6  11  12        3.05        0.00      7.94 o
   0  12  12       11.54       10.85      7.41 o
   1  12  12      121.34      142.00     10.69 o
   2  12  12       11.24        7.80      8.84 o
   3  12  12       13.21       11.99      8.42 o
   4  12  12        0.59       12.82      7.98 o
   5  12  12        0.33        0.00      6.59 o
   0  13  12       22.08       42.05     14.00 o
   1  13  12        2.70        0.00      3.76 o
   2  13  12       39.88       40.44     15.69 o
   3  13  12        8.76        0.57      5.94 o
   4  13  12        9.95       39.32     15.36 o
   5  13  12        1.88        5.59      9.36 o
   0  14  12        5.02        9.63      7.36 o
   1  14  12        6.61        4.24      6.75 o
   2  14  12        4.47        5.25      8.45 o
   3  14  12       51.60       37.36     18.07 o
   4  14  12        5.26        8.69     11.37 o
   5  14  12        9.16        8.33      9.67 o
   0  15  12        5.13        0.00      4.33 o
   1  15  12        1.64        0.00      3.92 o
   2  15  12        0.05        0.00      5.31 o
   3  15  12        7.79        0.19      9.42 o
   4  15  12        1.32        7.11     10.41 o
   0  16  12       26.52        9.28      8.31 o
   1  16  12       12.69        9.28      5.57 o
   2  16  12        2.29        0.00      4.33 o
   3  16  12        1.27        7.86     10.75 o
   4  16  12        1.17        0.00      8.48 o
   0  17  12        0.02        0.00      5.03 o
   1  17  12        0.39        4.24      4.56 o
   2  17  12        0.09       12.73      7.89 o
   3  17  12        7.54       14.77     12.23 o
   0  18  12        1.35        1.25      7.38 o
   1  18  12        0.00        2.72      4.30 o
   2  18  12       18.78       30.31     15.53 o
   0  19  12        0.91        0.00      5.98 o
   1  19  12        4.42        8.92      6.57 o
   1   0  13      177.65      193.88     10.12 o
   2   0  13      215.35      233.58     14.06 o
   3   0  13      381.22      346.87     17.72 o
   4   0  13        1.98        0.14      5.50 o
   5   0  13       15.15       17.33     10.37 o
   6   0  13        7.21        6.86      7.75 o
   7   0  13        2.85        3.07      8.43 o
   0   1  13        1.89        0.49      2.19 o
   1   1  13        2.74        3.08      2.14 o
   2   1  13      188.10      204.00     19.79 o
   3   1  13       17.83       30.08      5.92 o
   5   1  13       27.97       14.71     10.53 o
   6   1  13        5.09        7.46      6.30 o
   7   1  13        9.48       13.95      9.45 o
   0   2  13        1.33        2.23      2.94 o
   1   2  13      367.92      325.26     10.90 o
   2   2  13      279.89      290.31     15.27 o
   3   2  13      269.60      265.37     16.07 o
   4   2  13      154.08      193.80     14.89 o
   5   2  13        0.78        1.43      5.58 o
   6   2  13        1.56        1.62      7.84 o
   7   2  13        1.68        1.12      7.01 o
   0   3  13       22.83       10.77      7.81 o
   1   3  13       62.31       75.94      7.84 o
   2   3  13      286.51      330.69     16.53 o
   3   3  13      225.35      221.88     15.55 o
   4   3  13       91.90      109.74     11.50 o
   5   3  13        7.98        5.37      7.14 o
   6   3  13       14.58       14.42     11.07 o
   7   3  13        4.16       10.04      9.65 o
   0   4  13        0.10        3.85      4.11 o
   1   4  13       15.46       14.09      4.16 o
   2   4  13      375.24      362.59     18.89 o
   3   4  13       25.49       28.30      9.05 o
   4   4  13        3.83        4.19      6.62 o
   5   4  13       12.58        8.02      8.08 o
   6   4  13        9.08       11.16      7.64 o
   7   4  13        6.59       18.84     12.72 o
   0   5  13       41.44       48.64      8.36 o
   1   5  13        1.50        2.22      2.58 o
   2   5  13       56.33       63.88     10.62 o
   3   5  13      130.01      161.06     14.79 o
   4   5  13        2.01       10.37      9.07 o
   5   5  13       10.24       16.61     10.21 o
   6   5  13        4.24        0.00      9.11 o
   7   5  13       13.43       25.74     15.34 o
   0   6  13       11.89       14.55      5.97 o
   1   6  13       24.86       21.37      6.42 o
   2   6  13      295.60      300.56     17.10 o
   3   6  13      271.87      265.77     17.03 o
   4   6  13       10.75       14.34     10.03 o
   5   6  13        4.02        4.25      9.46 o
   6   6  13       11.50        0.00      9.20 o
   0   7  13       95.61       98.48     12.39 o
   1   7  13      121.36      138.85      8.76 o
   2   7  13        0.73       15.28      7.05 o
   3   7  13        6.46        4.94      7.46 o
   4   7  13       54.29       38.38     18.19 o
   5   7  13       23.28       29.45     13.44 o
   6   7  13        7.70        4.90      7.04 o
   0   8  13      134.43      131.79     14.26 o
   1   8  13      146.61      138.19      9.48 o
   2   8  13       35.06       34.06      9.98 o
   3   8  13       27.88       31.90      8.61 o
   4   8  13       33.26       40.57     18.71 o
   5   8  13       13.57       19.91     13.94 o
   6   8  13       12.18       18.53     14.18 o
   0   9  13       13.55        4.69      6.88 o
   1   9  13       20.72       19.16     13.13 o
   2   9  13       23.26       12.60     10.80 o
   3   9  13       37.60       22.18     13.07 o
   4   9  13       39.48       43.06     14.04 o
   5   9  13       21.10       19.89     13.07 o
   6   9  13        2.45        0.00      9.49 o
   0  10  13        5.53        5.25      6.86 o
   1  10  13       39.66       50.36      9.59 o
   2  10  13       22.20        1.80      8.30 o
   3  10  13       32.92       33.90     14.56 o
   4  10  13        0.29        0.00      4.48 o
   5  10  13        1.04        8.97      8.29 o
   6  10  13        0.85       10.21     11.71 o
   0  11  13      134.44      167.25     13.15 o
   1  11  13       32.29       35.71      6.42 o
   2  11  13       47.73       22.65     15.54 o
   3  11  13       16.39        3.26      8.51 o
   4  11  13        5.18        3.49      9.45 o
   5  11  13        7.64        0.00      8.92 o
   0  12  13        3.44        3.53      6.19 o
   1  12  13       10.67        3.02      5.03 o
   2  12  13        4.56        9.23      9.34 o
   3  12  13       23.45       21.55     12.18 o
   4  12  13        2.50        0.00      6.39 o
   5  12  13       10.17        7.38      8.56 o
   0  13  13        0.72        1.71      4.72 o
   1  13  13       45.59       25.72     13.47 o
   2  13  13       12.17       14.81     10.35 o
   3  13  13        2.94        4.61      8.63 o
   4  13  13        2.57        2.28      8.67 o
   5  13  13        1.26        0.00      8.12 o
   0  14  13       10.64        1.62      7.91 o
   1  14  13       19.35       13.88      8.20 o
   2  14  13        0.70        0.00      5.94 o
   3  14  13        3.54        8.39      8.18 o
   4  14  13        0.02        0.00      6.44 o
   0  15  13        0.00        0.00      4.63 o
   1  15  13       27.88       25.00     10.11 o
   2  15  13        6.17       10.37      7.40 o
   3  15  13       22.13        0.09      7.80 o
   4  15  13        3.95        3.17      8.60 o
   0  16  13        9.70       13.56     10.43 o
   1  16  13        1.38        2.90      5.28 o
   2  16  13        6.18        0.00      7.78 o
   3  16  13        1.43        4.30      6.75 o
   0  17  13        1.58        0.75      5.98 o
   1  17  13        2.75        6.82      5.60 o
   2  17  13        9.12        0.00      6.25 o
   3  17  13        2.21        0.00      7.32 o
   0  18  13        0.74        0.00      5.14 o
   1  18  13        4.29       10.19      7.11 o
   2  18  13        3.09        0.00      8.34 o
   0   0  14        1.39        2.32      3.63 o
   1   0  14      654.16      671.27     20.68 o
   2   0  14      522.80      595.25     22.12 o
   3   0  14      169.22      201.36     15.24 o
   4   0  14       35.99       43.24      8.85 o
   5   0  14        0.02        3.75      7.32 o
   6   0  14        0.37        1.71      9.30 o
   7   0  14        5.98        0.72     12.09 o
   0   1  14        7.89        1.84      3.37 o
   1   1  14      200.72      221.73      6.88 o
   2   1  14       94.31      108.28      7.69 o
   3   1  14      259.54      268.40     11.77 o
   4   1  14       53.99       41.74      7.43 o
   5   1  14       19.69       12.91      7.65 o
   6   1  14        8.49       19.08      7.01 o
   7   1  14       10.91       13.14      9.04 o
   0   2  14       18.47       15.43      7.08 o
   1   2  14      336.72      352.11     44.97 o
   2   2  14      288.94      309.45     16.22 o
   3   2  14      371.00      349.61     18.66 o
   4   2  14       10.51       17.69      6.91 o
   5   2  14        3.31        1.51      6.64 o
   6   2  14        5.06        0.00      6.88 o
   7   2  14        4.98        8.13      8.30 o
   0   3  14       75.73       87.06      9.64 o
   1   3  14        2.63        1.81      3.02 o
   2   3  14      164.61      168.41     14.41 o
   3   3  14       63.36       83.57     12.72 o
   4   3  14       24.11       41.52      8.74 o
   5   3  14       25.23       19.90     11.93 o
   6   3  14        0.18        3.09      8.07 o
   7   3  14        4.85       20.31     12.13 o
   0   4  14       25.88       30.89      6.78 o
   1   4  14       25.51       24.29      6.04 o
   2   4  14      238.41      254.47     17.05 o
   3   4  14      363.28      381.85     18.72 o
   4   4  14       48.09       36.36     15.50 o
   5   4  14        6.87       15.93      9.49 o
   6   4  14       18.11       31.05     15.70 o
   0   5  14        6.94        5.39      4.91 o
   1   5  14       74.47       76.18      6.62 o
   2   5  14       30.59       17.10      8.94 o
   3   5  14       54.57       42.44     10.05 o
   4   5  14        9.69       10.34      7.72 o
   5   5  14       14.87        4.36      8.61 o
   6   5  14        4.13       17.08     13.97 o
   0   6  14       48.57       51.79      9.63 o
   1   6  14       48.92       42.84      7.56 o
   2   6  14       23.24       34.14      9.76 o
   3   6  14      102.97      115.93     13.02 o
   4   6  14        7.54        5.10      7.73 o
   5   6  14        5.88        9.11      9.55 o
   6   6  14       12.58        0.00     10.80 o
   0   7  14        0.02        0.00      3.90 o
   1   7  14        5.26        0.00      3.09 o
   2   7  14       77.49       71.49     10.75 o
   3   7  14      126.39      120.98     12.94 o
   4   7  14        3.75        9.83      6.55 o
   5   7  14       14.68       25.40     11.99 o
   6   7  14       12.54        4.32     11.73 o
   0   8  14        7.02        4.97      5.90 o
   1   8  14       56.05       60.23      8.31 o
   2   8  14      160.70      191.73     16.55 o
   3   8  14       48.18       44.36     14.22 o
   4   8  14       17.04        6.96      9.40 o
   5   8  14        4.36       10.55      9.73 o
   6   8  14        2.35        7.04     11.34 o
   0   9  14       55.95       53.14      9.98 o
   1   9  14      100.73      113.91      8.50 o
   2   9  14       74.15       90.41     12.31 o
   4   9  14        9.78       10.01      9.03 o
   5   9  14        3.56       14.41      7.56 o
   6   9  14        2.40        0.00      7.64 o
   0  10  14       61.70       46.67     11.11 o
   1  10  14       28.64       37.42      5.81 o
   2  10  14        6.49        5.18      6.25 o
   3  10  14       17.20       11.55      8.11 o
   4  10  14        2.89        8.38      8.94 o
   5  10  14        4.28        4.78      9.64 o
   0  11  14       25.44       30.67      7.77 o
   1  11  14       80.29       80.58     13.24 o
   2  11  14        4.97        0.00      4.63 o
   3  11  14        6.00        5.80      7.22 o
   4  11  14        6.22        6.29      7.71 o
   5  11  14        6.22        8.84     11.24 o
   0  12  14       66.19       45.09     13.98 o
   1  12  14        4.27        3.97      4.47 o
   2  12  14        3.79        8.21      9.68 o
   3  12  14        5.87        9.06      7.55 o
   4  12  14        4.55       10.10      8.57 o
   5  12  14        0.49        2.56      9.38 o
   0  13  14        0.65        0.00      5.39 o
   1  13  14       10.76        1.90      5.09 o
   2  13  14       42.51       60.72     15.47 o
   3  13  14        1.63        9.74      9.50 o
   4  13  14       11.63        0.00     10.22 o
   5  13  14        7.48        6.92     11.79 o
   0  14  14       13.48        3.88      8.20 o
   1  14  14       18.81        6.74      5.68 o
   2  14  14        9.45        4.58      7.33 o
   3  14  14        1.15        6.88      7.67 o
   4  14  14        2.46        0.00      8.67 o
   0  15  14        0.28        0.00      5.46 o
   1  15  14        7.23        5.48      9.58 o
   2  15  14       11.08        5.30      7.86 o
   3  15  14        1.06        0.00      8.83 o
   4  15  14        7.04       23.03     13.74 o
   0  16  14       10.76       14.67      9.69 o
   1  16  14        9.30        2.72      6.48 o
   2  16  14        8.40       14.51     11.75 o
   3  16  14        3.66        0.00      6.64 o
   0  17  14        2.80        7.78     10.05 o
   1  17  14        1.02        0.00      9.05 o
   2  17  14        2.92        0.73      6.41 o
   0  18  14        6.38        0.00      8.57 o
   1  18  14        1.91        4.03      7.31 o
   1   0  15      100.01       97.89      7.52 o
   2   0  15      132.43      113.82     13.30 o
   3   0  15      376.40      364.53     20.99 o
   4   0  15      129.51      144.49     18.34 o
   5   0  15        1.11        0.00      6.08 o
   6   0  15        0.86        1.91      9.21 o
   0   1  15       10.06        7.08      4.78 o
   1   1  15       89.48       81.89      5.58 o
   2   1  15       36.71       44.59     13.56 o
   3   1  15      199.98      243.98     11.12 o
   4   1  15       14.56        9.98      6.34 o
   5   1  15       12.50        0.77      5.61 o
   6   1  15        0.72        0.00      7.17 o
   0   2  15       11.99        7.50      5.81 o
   1   2  15      125.32      134.86      8.09 o
   2   2  15      256.21      298.75     17.13 o
   3   2  15       29.42       33.95      9.67 o
   4   2  15       59.28       62.51     20.12 o
   5   2  15        2.85        0.00      5.85 o
   6   2  15        2.53        2.53      9.15 o
   0   3  15       60.92       64.65      8.76 o
   1   3  15      110.38      121.26      7.81 o
   2   3  15      342.99      351.53     19.41 o
   3   3  15      259.04      253.36     16.62 o
   4   3  15        7.30        0.00      5.62 o
   5   3  15       34.90       37.22     17.08 o
   6   3  15        4.08        9.99      9.88 o
   0   4  15       89.84       94.64     10.97 o
   1   4  15       45.17       48.85     11.52 o
   2   4  15      384.59      401.67     19.59 o
   3   4  15      153.58      140.65     13.77 o
   4   4  15        0.41        9.15      6.62 o
   5   4  15        2.49        5.26      9.51 o
   6   4  15        4.44        0.00      9.54 o
   0   5  15        0.93        0.00      3.30 o
   1   5  15       81.62       75.68      6.98 o
   2   5  15      345.36      413.71     20.74 o
   3   5  15      109.13      104.71     12.44 o
   4   5  15        4.27        0.85      7.15 o
   5   5  15        9.45        8.16      9.37 o
   6   5  15        4.67        0.00      6.82 o
   0   6  15       14.67       13.13      5.83 o
   1   6  15       31.52       36.27      6.12 o
   2   6  15        7.50        8.11      8.20 o
   3   6  15      136.69      149.56     14.75 o
   4   6  15       13.29       14.76     10.35 o
   5   6  15        0.87        0.66      5.54 o
   6   6  15        4.02       11.17     13.84 o
   0   7  15       17.06       40.08     11.35 o
   1   7  15        0.27        1.11      3.99 o
   2   7  15       26.22       38.42     12.81 o
   3   7  15       13.57       19.58     11.64 o
   4   7  15        8.32        7.15      7.58 o
   5   7  15       10.99        5.93      6.51 o
   6   7  15        5.98       11.01     12.95 o
   0   8  15       11.25       17.45      9.29 o
   1   8  15        1.73        1.47      3.47 o
   2   8  15       18.19       10.70      9.15 o
   3   8  15       10.53        4.65      7.47 o
   4   8  15        7.24        7.01      8.43 o
   5   8  15        4.71       23.29     12.15 o
   6   8  15        5.52        7.44     10.14 o
   0   9  15      150.12      156.17     12.93 o
   1   9  15       21.92       10.64      5.60 o
   2   9  15        4.35        0.00      5.84 o
   3   9  15        2.37        0.00      6.10 o
   4   9  15        8.33       18.24     11.53 o
   5   9  15       12.56       20.50     11.15 o
   6   9  15        0.05       11.82     11.83 o
   0  10  15      151.62      199.84     14.61 o
   1  10  15       16.47        5.10      4.89 o
   2  10  15       23.99       27.68     12.49 o
   3  10  15        6.13        0.00      8.13 o
   4  10  15        0.82        0.00      5.30 o
   5  10  15        5.17       38.07     16.75 o
   0  11  15       18.59       26.88     12.01 o
   1  11  15        0.39        0.00      3.77 o
   2  11  15       14.28       19.73     11.38 o
   3  11  15       10.95       12.28     10.04 o
   4  11  15        7.55        1.24      8.21 o
   5  11  15        6.74       19.67     15.41 o
   0  12  15        3.18        0.00      5.75 o
   1  12  15       24.69        5.73      6.58 o
   2  12  15        2.91        4.33      7.95 o
   3  12  15        8.26        8.63      8.70 o
   4  12  15        2.74        6.73      9.34 o
   5  12  15        3.53       12.60      9.25 o
   0  13  15       12.55        9.50      8.40 o
   1  13  15        7.42        0.00      3.84 o
   2  13  15        4.22        0.00      6.26 o
   3  13  15        5.54        0.00      6.93 o
   4  13  15        0.95        9.39     10.59 o
   0  14  15        0.47        0.00      6.51 o
   1  14  15        4.43        2.94      4.73 o
   2  14  15        4.53        4.28      7.26 o
   3  14  15        2.17       10.76      9.00 o
   4  14  15        0.02        1.59      7.46 o
   0  15  15       10.97       10.80      8.78 o
   1  15  15        2.54        2.95      5.02 o
   2  15  15        1.43        0.00      7.32 o
   3  15  15        0.38        0.00      5.83 o
   0  16  15        6.79        7.45      8.87 o
   1  16  15        4.29        3.51      5.52 o
   2  16  15        2.91        3.13      7.62 o
   3  16  15        4.70       11.88     10.17 o
   0  17  15        0.67       14.54      7.94 o
   1  17  15        4.93        0.00      6.19 o
   2  17  15        5.25        0.00      5.71 o
   0  18  15        3.23        0.00      6.41 o
   0   0  16        5.19        4.33      5.54 o
   1   0  16       12.64        9.65      4.54 o
   2   0  16      213.11      236.53     15.81 o
   3   0  16       20.08       17.01      9.40 o
   4   0  16        5.66       10.36      8.62 o
   5   0  16        1.24        4.63      5.66 o
   6   0  16        0.63        0.48      8.08 o
   0   1  16      556.74      564.79     15.05 o
   1   1  16       10.81        8.60      2.80 o
   2   1  16       24.65       19.06      6.49 o
   3   1  16      287.64      314.20     12.67 o
   4   1  16      107.15      100.27     14.40 o
   5   1  16       10.75        4.65      5.77 o
   6   1  16        5.06       12.58      7.50 o
   0   2  16       34.60       31.02      8.35 o
   1   2  16       45.26       48.93      6.55 o
   2   2  16      160.93      187.66     15.29 o
   3   2  16       59.57       57.29      9.59 o
   4   2  16        0.55        0.00      5.05 o
   5   2  16        2.48        4.18      7.93 o
   6   2  16        0.31        0.00      6.82 o
   0   3  16        0.71        0.00      3.75 o
   1   3  16      157.59      152.17      9.08 o
   2   3  16       42.86       74.15     10.53 o
   3   3  16       18.65        3.98      8.16 o
   4   3  16       15.50       22.13     13.11 o
   5   3  16        4.05       12.86     10.41 o
   6   3  16        4.88        3.49     12.42 o
   0   4  16      278.57      334.80     18.16 o
   1   4  16       47.52       52.43      6.27 o
   2   4  16      139.23      166.60     13.86 o
   3   4  16       37.62       48.25      9.82 o
   4   4  16        9.33       15.01      9.52 o
   5   4  16        5.84        7.38     10.45 o
   6   4  16        7.12        7.38     10.49 o
   0   5  16        0.48        0.00      4.15 o
   1   5  16       24.37       23.65      5.74 o
   2   5  16       62.27       63.70     11.51 o
   3   5  16       42.82       57.89     10.48 o
   4   5  16        5.19        2.05      7.20 o
   5   5  16       15.84        9.82     11.86 o
   6   5  16        3.47        5.55      9.61 o
   0   6  16      113.72      124.37     12.35 o
   1   6  16       16.98       25.95      9.65 o
   2   6  16      167.93      175.68     15.32 o
   3   6  16       18.28        8.76      8.78 o
   4   6  16        2.33        1.40      6.66 o
   5   6  16        5.32        0.00      6.22 o
   6   6  16        4.15        0.00      6.13 o
   0   7  16        2.72        1.49      4.02 o
   1   7  16       75.07       65.55      9.72 o
   2   7  16       40.95       39.08     10.05 o
   3   7  16       48.83       28.20     15.26 o
   4   7  16       17.68       10.04     10.45 o
   5   7  16       13.37       18.74     11.99 o
   6   7  16        1.98        6.95     10.68 o
   0   8  16        4.81        0.00      4.86 o
   1   8  16       66.06       61.07      6.95 o
   2   8  16       81.45      140.57     21.15 o
   3   8  16       12.08       19.38     11.99 o
   4   8  16       14.94       26.59     12.04 o
   5   8  16       24.94        9.52     11.75 o
   6   8  16        0.13       11.79     11.74 o
   0   9  16       20.33       32.21      9.18 o
   1   9  16       22.41       20.86      7.83 o
   2   9  16       76.99       42.39     19.86 o
   3   9  16       21.22       47.35     13.82 o
   4   9  16        8.71        0.00      7.00 o
   5   9  16        5.23       12.49     11.22 o
   0  10  16       56.19       35.11     13.29 o
   1  10  16        0.90        0.69      3.10 o
   2  10  16        0.76        0.00      7.20 o
   3  10  16       24.66       25.96     15.25 o
   4  10  16        0.47        9.20      8.94 o
   5  10  16        3.44        3.53      7.37 o
   0  11  16        6.73       11.21      6.87 o
   1  11  16       48.37       20.78      9.84 o
   2  11  16       12.46       20.23     11.62 o
   3  11  16        6.76       20.77     11.28 o
   4  11  16        4.83        1.47      8.39 o
   5  11  16        0.27       12.86     11.93 o
   0  12  16        7.28       10.74      7.63 o
   1  12  16        6.93        7.81      5.61 o
   2  12  16       22.01       14.47     10.61 o
   3  12  16        5.57       16.56      8.63 o
   4  12  16        0.23        0.00      7.13 o
   0  13  16        5.92        2.42      6.83 o
   1  13  16        7.04        8.29      5.85 o
   2  13  16        7.06       13.17     10.21 o
   3  13  16        3.03        3.72      8.51 o
   4  13  16        0.04        1.73      6.57 o
   0  14  16       13.67       12.15     11.71 o
   1  14  16       17.40        9.84      8.00 o
   2  14  16        9.15        1.74      8.12 o
   3  14  16        6.79        8.84     10.13 o
   4  14  16        0.16        0.75      6.64 o
   0  15  16        0.36        0.00      6.35 o
   1  15  16        4.88        4.70      4.75 o
   2  15  16        0.25        0.45      7.95 o
   3  15  16        1.41       11.39     10.58 o
   0  16  16        0.15       15.05     10.63 o
   1  16  16        3.57        7.92      5.97 o
   2  16  16        2.79        6.22      8.67 o
   0  17  16       14.04        1.44      7.99 o
   1  17  16        6.97        5.50      5.86 o
   1   0  17       40.88       50.13     14.84 o
   2   0  17        6.90        5.57      6.64 o
   3   0  17       70.19       81.09     11.11 o
   4   0  17       34.09       21.90     11.75 o
   5   0  17        2.71        0.00      6.87 o
   6   0  17        0.31        1.75      6.70 o
   0   1  17       10.27        4.54      5.23 o
   1   1  17      158.13      182.67      7.18 o
   2   1  17       33.19       22.15      6.10 o
   3   1  17       70.72       71.52     11.37 o
   4   1  17       35.48       31.33     10.57 o
   5   1  17        7.59        7.79      6.17 o
   6   1  17        4.93        0.00      6.82 o
   0   2  17        0.04        0.00      3.67 o
   1   2  17       84.06       85.27      7.88 o
   2   2  17       35.01       29.13     12.90 o
   3   2  17       17.62        7.33      9.81 o
   4   2  17       28.14       18.24     12.86 o
   5   2  17       19.11       24.06     13.06 o
   6   2  17        4.44       13.12     12.95 o
   0   3  17       10.97       18.85      7.73 o
   1   3  17      343.87      340.88     12.95 o
   2   3  17       59.37       59.52     10.53 o
   3   3  17       21.18        6.53      7.22 o
   4   3  17       14.05        0.00      6.59 o
   5   3  17        5.06        0.00      8.47 o
   6   3  17        1.06        1.84      9.34 o
   0   4  17       15.44       17.88      7.76 o
   1   4  17      182.11      198.89     10.61 o
   2   4  17      156.00      194.03     15.62 o
   3   4  17        2.08        0.00      5.64 o
   4   4  17        3.60        6.10      5.88 o
   5   4  17       15.75       10.36     10.34 o
   6   4  17       11.06       17.28     10.97 o
   0   5  17       10.33        2.55      6.03 o
   1   5  17       26.51       31.33      5.94 o
   2   5  17       18.13       25.35      8.54 o
   3   5  17       56.39       38.10     19.01 o
   4   5  17        7.36       15.67      9.33 o
   5   5  17        1.23        0.00      7.18 o
   6   5  17        6.51       25.49     12.76 o
   0   6  17        1.62        2.23      5.46 o
   1   6  17       33.15       36.09      8.05 o
   2   6  17      106.70      129.22     13.23 o
   3   6  17        1.59        1.17      5.21 o
   4   6  17        4.58        0.00      5.63 o
   5   6  17       11.20       11.59     10.63 o
   6   6  17        5.03        8.83      8.87 o
   0   7  17       12.58       16.69      7.78 o
   1   7  17        0.83        4.08      3.85 o
   2   7  17       32.60       16.66     10.83 o
   3   7  17       46.95       29.10     16.25 o
   4   7  17        4.14        9.28      7.76 o
   5   7  17        8.80        6.62      9.97 o
   0   8  17       15.42       12.15      9.76 o
   1   8  17       15.17       11.18      6.02 o
   2   8  17       17.71       11.53      8.63 o
   3   8  17       34.38       59.61     14.91 o
   4   8  17        8.75        0.00      5.06 o
   5   8  17        3.13        0.00      5.50 o
   0   9  17        0.03        0.00      4.27 o
   1   9  17        0.44        0.94      8.10 o
   2   9  17        6.78        6.42      7.28 o
   3   9  17        0.36        0.00      5.31 o
   4   9  17       13.40        9.37     10.48 o
   5   9  17       12.66       18.08     13.26 o
   0  10  17      196.35      215.55     26.97 o
   1  10  17        6.36        0.00      4.28 o
   2  10  17        2.83        0.54      7.69 o
   3  10  17        3.50        6.80      8.71 o
   4  10  17        0.57        0.00      6.25 o
   5  10  17        1.80        0.00      7.95 o
   0  11  17        0.01        0.00      4.73 o
   1  11  17        4.15        0.00      4.84 o
   3  11  17        1.60        5.86      6.53 o
   4  11  17        6.35        0.00      7.69 o
   5  11  17        0.32        8.17     10.75 o
   0  12  17        0.96        1.71      6.21 o
   1  12  17        5.24        0.76      3.95 o
   2  12  17        8.07        2.07      5.18 o
   3  12  17        1.39        0.00      5.14 o
   4  12  17        0.33        2.96      7.11 o
   0  13  17        0.02        3.76      4.59 o
   1  13  17        8.94        8.03      5.70 o
   2  13  17        6.28        2.95      9.03 o
   3  13  17        1.48        0.00      7.01 o
   4  13  17        1.34        0.68      6.01 o
   0  14  17        0.35        2.60      7.50 o
   1  14  17        2.15        0.00      4.21 o
   2  14  17        7.43        5.61      8.31 o
   3  14  17        0.13        4.92      9.77 o
   0  15  17        0.78        6.87      8.33 o
   1  15  17        0.02        0.00      7.28 o
   2  15  17       18.93       16.47     11.48 o
   3  15  17        4.42       13.35     10.30 o
   0  16  17        0.59        0.00      5.77 o
   1  16  17        7.54        8.72     11.68 o
   2  16  17        3.44        1.40      6.61 o
   0  17  17        3.58       11.10      9.49 o
   0   0  18       14.84       11.47      7.35 o
   1   0  18        6.94        2.02      4.71 o
   2   0  18       59.81       45.64     11.52 o
   3   0  18       12.53        7.20      6.59 o
   4   0  18       69.70       86.78     22.57 o
   5   0  18       19.02       19.07     11.13 o
   6   0  18        1.43       22.01     15.00 o
   0   1  18      372.80      372.54     13.58 o
   1   1  18       87.15       86.47      6.49 o
   2   1  18        0.10        2.16      3.47 o
   3   1  18       21.21       15.42      7.91 o
   4   1  18        3.32        4.09      5.98 o
   5   1  18        1.80       13.60      8.73 o
   6   1  18        5.73        5.33      9.71 o
   0   2  18       60.96       71.77     11.02 o
   1   2  18      146.39      160.46     10.48 o
   2   2  18       69.89       79.57     11.52 o
   3   2  18        8.11        1.37      7.45 o
   4   2  18       27.36       10.54     11.12 o
   5   2  18        8.03        8.84      8.91 o
   6   2  18        8.21       18.43     12.57 o
   0   3  18       12.99       15.66      7.06 o
   1   3  18       66.26       65.30      7.58 o
   2   3  18       10.84        7.37      8.61 o
   3   3  18        0.85        0.00      4.12 o
   4   3  18        1.93        0.00      4.03 o
   5   3  18        6.51        6.15      8.71 o
   6   3  18        5.79        0.04      9.10 o
   0   4  18       20.22       10.61      7.51 o
   1   4  18       73.47       80.07      9.13 o
   2   4  18       81.03       95.51     14.02 o
   3   4  18        3.53        0.00      4.92 o
   4   4  18        1.29        2.56      5.10 o
   5   4  18        2.37        9.82     10.31 o
   6   4  18        5.73        3.07      8.44 o
   0   5  18        0.30        0.04      3.66 o
   1   5  18       54.50       41.37      6.74 o
   2   5  18       18.39        8.66      9.42 o
   3   5  18       57.17       56.01     20.21 o
   4   5  18        5.07        0.00      6.16 o
   5   5  18        7.56        1.66      8.65 o
   6   5  18        1.98        4.10     11.83 o
   0   6  18       95.97      117.39     12.04 o
   1   6  18       36.52       34.10      6.08 o
   2   6  18       49.78       18.66     16.43 o
   3   6  18        1.96        0.00      5.86 o
   4   6  18       12.00       21.28     11.86 o
   5   6  18        4.39        3.56     10.58 o
   0   7  18       10.62        4.11      5.86 o
   1   7  18        4.66        0.57      5.88 o
   2   7  18        0.95        0.00      6.13 o
   3   7  18       23.19       36.37     15.80 o
   4   7  18        3.64        8.05      9.59 o
   5   7  18        4.37       20.36     13.24 o
   0   8  18       11.90        1.79      5.66 o
   1   8  18       12.03       14.17      6.54 o
   2   8  18       14.94       23.25     10.79 o
   3   8  18        4.51       11.26      8.96 o
   4   8  18        2.13        0.00      7.01 o
   5   8  18       21.11       22.64     14.87 o
   0   9  18       20.01       17.48      9.42 o
   1   9  18       17.63        8.84      7.31 o
   2   9  18       17.99       20.65     11.75 o
   3   9  18       12.08       18.47     11.10 o
   4   9  18       17.49       21.19     13.85 o
   5   9  18        0.31        0.00      9.18 o
   0  10  18       21.21        7.14      8.88 o
   1  10  18       35.16       27.36     11.12 o
   2  10  18        5.74        0.00      4.64 o
   3  10  18        5.54        0.00      8.96 o
   4  10  18        0.08        1.86      7.17 o
   5  10  18        1.96        0.00      9.06 o
   0  11  18        3.21        0.00      4.88 o
   1  11  18        3.21        0.00      4.32 o
   2  11  18        0.48        0.00      6.03 o
   3  11  18        7.09       13.00     11.13 o
   4  11  18        1.95       12.86      9.45 o
   0  12  18       33.02       30.35     15.35 o
   1  12  18        0.32        0.00      4.14 o
   2  12  18       10.43        5.48      7.18 o
   3  12  18       10.21        7.38     10.46 o
   4  12  18        0.29        0.00      5.23 o
   0  13  18        0.05        6.11      6.21 o
   1  13  18        0.14        0.00      4.62 o
   2  13  18       14.19        5.44      7.08 o
   3  13  18        5.27       12.14     11.69 o
   0  14  18        9.85       15.00     13.34 o
   1  14  18        2.04        7.57      5.49 o
   2  14  18        6.90       10.55      9.52 o
   3  14  18        4.86       13.34     11.04 o
   0  15  18        0.26        0.00      5.25 o
   1  15  18        1.01       12.95      6.36 o
   2  15  18        0.03        0.00      5.40 o
   0  16  18        0.25        6.39      7.87 o
   1  16  18        1.72        5.14      7.21 o
   1   0  19       22.13       25.39     10.07 o
   2   0  19        0.16        2.27      5.43 o
   3   0  19        0.91        0.00      4.18 o
   4   0  19       73.12       79.51     20.62 o
   5   0  19       11.74       20.92     12.57 o
   6   0  19        8.82        6.51     10.45 o
   0   1  19      195.77      218.96     10.87 o
   1   1  19       13.04        8.49      3.55 o
   2   1  19        3.15        6.14      4.58 o
   3   1  19       27.36       18.71      7.97 o
   4   1  19       10.49       13.08      7.97 o
   5   1  19        4.63       15.44      8.90 o
   6   1  19       10.31        6.15      7.47 o
   0   2  19      172.01      195.65     13.95 o
   1   2  19        2.20        1.08      3.92 o
   2   2  19       11.17        6.71      6.95 o
   3   2  19        8.74        2.94      7.77 o
   4   2  19        3.18        7.75      8.33 o
   5   2  19       20.35       34.82     17.59 o
   6   2  19        2.10        0.00      9.11 o
   0   3  19      171.73      201.39     15.88 o
   1   3  19        4.88        0.00      3.06 o
   2   3  19       52.83       50.20     14.23 o
   3   3  19       37.51       15.35     12.67 o
   4   3  19        2.11       11.66     10.34 o
   5   3  19       31.17       23.30     19.06 o
   0   4  19      102.73      110.87     11.36 o
   1   4  19       12.10        9.64      4.86 o
   2   4  19       29.39       39.21     14.72 o
   3   4  19        4.47       10.76      9.87 o
   4   4  19        8.97        6.99      9.39 o
   5   4  19        2.80        0.00      6.89 o
   0   5  19        0.79        0.45      4.73 o
   2   5  19       18.55       10.27      9.95 o
   3   5  19       27.70       21.70     14.46 o
   4   5  19        5.34        2.26      6.42 o
   5   5  19        8.66        7.08     10.83 o
   0   6  19        8.05        0.00      6.65 o
   1   6  19       31.92       29.19      9.56 o
   2   6  19       60.82       48.53     22.21 o
   3   6  19        1.48        0.00      4.79 o
   4   6  19        4.60        6.31      8.39 o
   5   6  19        2.82        3.23      6.62 o
   0   7  19        1.82        0.00      5.49 o
   1   7  19       62.86       35.20     11.32 o
   2   7  19       41.86       19.96     15.29 o
   3   7  19       20.78       16.02      9.99 o
   4   7  19       12.29        3.85      9.06 o
   5   7  19        0.53        4.18      9.91 o
   0   8  19        5.27       13.13      7.59 o
   1   8  19       29.01       20.15      8.83 o
   2   8  19        7.85        8.89      7.98 o
   3   8  19        0.92        0.00      4.56 o
   4   8  19        0.46        4.74      8.96 o
   5   8  19        3.57        0.00      6.78 o
   0   9  19       11.35        5.53      9.87 o
   1   9  19        6.82        0.72      4.69 o
   2   9  19        1.08        0.27      6.44 o
   3   9  19        3.89        0.00      8.31 o
   4   9  19       11.54        7.42     10.76 o
   0  10  19       19.49       13.16     10.41 o
   1  10  19        2.90        4.63      4.34 o
   2  10  19        0.37        2.98      6.13 o
   3  10  19        0.16        6.46      9.23 o
   4  10  19        1.60        0.00      7.47 o
   0  11  19        0.25        2.33      4.79 o
   1  11  19        3.81        1.29      5.24 o
   2  11  19        2.46       11.91      9.29 o
   3  11  19       23.57       37.34     17.99 o
   4  11  19        4.05        9.02      8.05 o
   0  12  19        1.37        0.00      5.22 o
   1  12  19        1.32        5.10      4.39 o
   2  12  19        2.37       14.67      8.85 o
   3  12  19        5.35        3.93      6.98 o
   0  13  19        0.01        0.00      6.87 o
   1  13  19        4.59        0.00      8.22 o
   2  13  19        6.11       13.82      9.86 o
   3  13  19        3.57        9.73     11.02 o
   0  14  19        1.67        0.00      9.19 o
   1  14  19        2.46        0.00      5.73 o
   2  14  19        0.24        0.00      7.31 o
   0  15  19        0.72        0.00      4.90 o
   1  15  19        0.77        0.97      5.09 o
   0   0  20      400.86      422.82     22.77 o
   1   0  20       84.42       79.37     13.16 o
   2   0  20       28.85       37.09     14.99 o
   3   0  20        7.00       14.36      9.63 o
   4   0  20        0.04        3.89      7.71 o
   5   0  20        1.93        4.59      9.38 o
   0   1  20       49.86       52.52     10.90 o
   1   1  20       48.07       50.58      9.30 o
   2   1  20        7.51       10.24      5.55 o
   3   1  20        7.06       12.22     10.65 o
   4   1  20        3.05        0.00      5.07 o
   5   1  20       26.02       18.59     14.44 o
   0   2  20       15.36       19.99     12.26 o
   1   2  20       52.93       45.58     11.92 o
   2   2  20        0.80        0.00      6.12 o
   3   2  20        2.17        0.00      4.09 o
   4   2  20        0.13        0.00      6.04 o
   5   2  20        0.30        0.00      6.26 o
   0   3  20       69.16       59.39     21.69 o
   1   3  20        1.73        6.67      4.87 o
   2   3  20        4.21       11.29      7.86 o
   3   3  20       19.04       10.88      8.94 o
   4   3  20        1.90        0.00      7.87 o
   5   3  20       10.77       16.55     14.59 o
   0   4  20       48.53       36.37     13.22 o
   1   4  20       65.52       65.19     11.42 o
   2   4  20       83.74      109.17     23.16 o
   3   4  20       23.88       14.16     12.77 o
   4   4  20        3.83       11.41      9.45 o
   5   4  20       11.55       16.48     12.02 o
   0   5  20       31.97       15.34     10.26 o
   1   5  20       42.04       40.37     10.23 o
   2   5  20       22.50        0.00      8.34 o
   3   5  20        5.57        0.00      6.39 o
   4   5  20        7.51       25.49     15.09 o
   5   5  20       29.18       28.95     18.51 o
   0   6  20       26.58       11.53     12.06 o
   1   6  20        1.61        0.56      4.36 o
   2   6  20        1.19        6.84      7.17 o
   3   6  20        1.14        0.00      6.55 o
   4   6  20        9.77        5.53      7.00 o
   5   6  20        5.60        2.96      9.94 o
   0   7  20       44.08       36.86     17.91 o
   1   7  20       41.77       41.51      9.83 o
   2   7  20       12.86        6.44      7.87 o
   3   7  20        5.30        7.86      7.67 o
   4   7  20        8.37        6.30     10.93 o
   5   7  20        8.86       17.95     13.42 o
   0   8  20       10.82       19.78     13.02 o
   1   8  20        8.49        9.80      7.27 o
   2   8  20        3.08        5.97      6.41 o
   3   8  20        3.65       14.37     10.35 o
   4   8  20        2.02        0.00      7.37 o
   0   9  20        6.20       28.98     13.27 o
   1   9  20       12.66        9.60      6.74 o
   2   9  20       22.47       17.32     11.52 o
   3   9  20        8.25        5.00      9.82 o
   4   9  20        9.86       12.66     13.31 o
   0  10  20        5.64        0.00      6.59 o
   1  10  20        2.29        2.05      4.93 o
   2  10  20        3.18        7.23      9.09 o
   3  10  20        7.39        1.79      8.98 o
   4  10  20        1.57        0.00      5.73 o
   0  11  20        1.84       14.74      9.61 o
   1  11  20        4.46        6.84      6.23 o
   2  11  20       11.07        7.19      8.18 o
   3  11  20        8.32        4.78     10.89 o
   0  12  20       11.80        2.33      7.55 o
   1  12  20        2.03        0.57      6.00 o
   2  12  20        0.13        0.00      4.65 o
   3  12  20        4.37        5.12      8.34 o
   0  13  20        0.07        0.00      9.12 o
   1  13  20        3.03        0.00      7.69 o
   2  13  20        1.29        0.00      7.73 o
   0  14  20       10.89       21.73     11.57 o
   1  14  20        0.43        0.01      5.23 o
   2  14  20        8.12        8.72     10.68 o
   0  15  20        0.42       16.16     10.14 o
   1   0  21      124.04       94.03     14.56 o
   2   0  21        0.02       14.50      8.53 o
   3   0  21        3.49        3.29      8.16 o
   4   0  21        0.26       15.18     11.78 o
   5   0  21        0.04        6.35     10.72 o
   0   1  21        0.01        0.00      4.92 o
   1   1  21        1.14        3.37      3.19 o
   2   1  21        6.21        3.24      4.99 o
   3   1  21        0.53        0.00      4.48 o
   4   1  21        8.01       11.69      7.39 o
   5   1  21       10.42       11.49      7.43 o
   0   2  21       22.84       21.16     10.31 o
   1   2  21       54.59       40.46     10.54 o
   2   2  21       33.66       28.15     13.35 o
   3   2  21       30.04       23.77     14.00 o
   4   2  21       25.45       40.80     20.97 o
   5   2  21        0.82        0.00      6.51 o
   0   3  21       12.21        5.85      7.23 o
   1   3  21       23.09        9.48      6.72 o
   2   3  21        2.98       10.36      7.20 o
   3   3  21       12.22        0.28      8.33 o
   4   3  21        2.54        7.56      9.90 o
   5   3  21       21.41       19.36     14.49 o
   0   4  21       12.28        1.07      7.08 o
   1   4  21        9.27        9.67     10.00 o
   2   4  21        4.13        0.00      5.05 o
   3   4  21        0.83        0.00      5.75 o
   4   4  21        7.77       13.66     10.93 o
   5   4  21        8.57       10.18     10.48 o
   0   5  21       20.28        1.25      7.32 o
   1   5  21       27.90       18.20      9.26 o
   2   5  21       11.56        2.68      8.98 o
   3   5  21       10.51        2.98      7.10 o
   4   5  21        7.36       11.16      8.33 o
   5   5  21       25.04       25.08     14.31 o
   0   6  21        9.09       10.32      8.47 o
   1   6  21        5.60        5.23      5.16 o
   2   6  21        0.55        1.47      4.97 o
   3   6  21       21.15        0.00      9.11 o
   4   6  21        9.82       17.35     12.15 o
   0   7  21       48.91       35.26     19.38 o
   1   7  21        9.93       14.45      6.15 o
   2   7  21       37.44       19.04     13.44 o
   3   7  21        0.97        7.69      8.87 o
   4   7  21        4.86        0.00      9.45 o
   0   8  21      124.55       97.30     26.54 o
   1   8  21        9.79        3.93      7.90 o
   2   8  21        2.02        0.03      6.65 o
   3   8  21       10.27       16.77     13.20 o
   4   8  21        2.69        0.00      6.28 o
   0   9  21       88.44       95.48     20.26 o
   1   9  21        8.52        0.79      6.28 o
   2   9  21        1.75       11.35      9.94 o
   3   9  21        2.24        9.33      8.70 o
   4   9  21        6.74        0.00      7.08 o
   0  10  21        3.24       11.93      9.37 o
   1  10  21        3.08        0.00      4.14 o
   2  10  21        8.45        9.01      9.54 o
   3  10  21        1.97       30.00     13.62 o
   0  11  21        1.77        0.32      6.93 o
   1  11  21        2.45        7.90      5.35 o
   2  11  21        2.23        3.31      7.64 o
   3  11  21        4.16        0.00     10.86 o
   0  12  21        4.39        0.00      6.38 o
   1  12  21        0.32        3.53      4.50 o
   2  12  21        3.44        9.32      9.30 o
   0  13  21        0.26        0.00      7.77 o
   1  13  21        7.12        4.38      6.32 o
   2  13  21       14.41       40.71     17.05 o
   0  14  21        0.00        0.40      5.68 o
   1  14  21        3.49        8.36      7.30 o
   0   0  22        0.38        0.77      5.12 o
   1   0  22        2.27        2.55      5.17 o
   2   0  22        0.82        0.90      7.35 o
   3   0  22        5.68       13.47      9.16 o
   4   0  22        4.41        0.00      7.47 o
   5   0  22        0.04        0.63      7.86 o
   0   1  22       10.28       12.60      6.48 o
   1   1  22        5.13        1.54      3.02 o
   2   1  22        0.48        1.69      4.42 o
   3   1  22        3.45        0.00      5.25 o
   4   1  22       15.69       15.62      8.63 o
   5   1  22       11.42        0.00      6.98 o
   0   2  22       11.18        0.00      5.79 o
   1   2  22       37.29       39.25     11.94 o
   2   2  22        5.79        4.81      6.39 o
   3   2  22        5.05        4.07      9.76 o
   4   2  22       22.95       37.23     15.98 o
   5   2  22        3.94        8.17     10.08 o
   0   3  22       19.36       19.64      9.76 o
   1   3  22       17.86       16.80      7.78 o
   2   3  22        7.70        2.87      6.66 o
   3   3  22       11.37        2.68      8.22 o
   4   3  22        6.86        8.80      9.56 o
   5   3  22        4.62        2.95     10.52 o
   0   4  22        0.00        7.04      7.93 o
   1   4  22       12.93       26.82      8.39 o
   2   4  22        0.28        0.00      5.62 o
   3   4  22        4.93        5.31      7.01 o
   4   4  22       10.21       10.16     12.66 o
   0   5  22        0.02        6.02      8.66 o
   1   5  22       31.04       27.03     10.72 o
   2   5  22        7.86        9.39      7.17 o
   3   5  22        3.92       21.93     12.04 o
   4   5  22        1.85       17.06     12.28 o
   0   6  22       99.39       76.90     21.86 o
   1   6  22        9.09        7.64      5.76 o
   2   6  22       14.42        8.54      9.38 o
   3   6  22        4.07        7.45      7.84 o
   4   6  22        0.28        0.00      7.06 o
   0   7  22        9.38        0.00      8.60 o
   1   7  22       25.30       23.62     10.94 o
   2   7  22       14.84        0.00      9.28 o
   3   7  22        6.62        2.47      9.88 o
   4   7  22        2.55        0.00      5.90 o
   0   8  22       85.00      107.74     20.34 o
   1   8  22        0.87        2.41      5.07 o
   2   8  22        4.80        0.00      7.06 o
   3   8  22        9.13        8.03     12.73 o
   4   8  22        2.68        0.00      6.10 o
   0   9  22       28.05        8.39     12.81 o
   1   9  22        0.68        8.81      5.38 o
   2   9  22        9.37        9.18      9.49 o
   3   9  22        1.13        0.00      9.05 o
   0  10  22        0.12        0.00      6.20 o
   1  10  22       12.29       14.44      7.44 o
   2  10  22        2.86        0.00      8.54 o
   3  10  22        3.47        7.15     10.77 o
   0  11  22        1.48        1.33      7.94 o
   1  11  22       11.53        9.99      6.80 o
   2  11  22        6.03        0.00      6.84 o
   0  12  22        3.53        5.98      8.26 o
   1  12  22       13.44       14.54      8.74 o
   2  12  22        0.46       17.71     10.41 o
   0  13  22        0.18        1.59      9.69 o
   1  13  22        4.40        5.93      7.58 o
   1   0  23        8.15        0.00      4.45 o
   2   0  23        0.97        0.00      4.79 o
   3   0  23        4.44        0.00      7.46 o
   4   0  23        7.37       15.81     12.44 o
   0   1  23        5.26        2.92      7.86 o
   1   1  23        3.01        3.01      3.20 o
   2   1  23        6.88        9.20      5.56 o
   3   1  23        2.72        4.95      5.46 o
   4   1  23        4.69        3.97      5.46 o
   0   2  23        0.35        0.00      6.11 o
   1   2  23        5.83        2.10      4.24 o
   2   2  23        3.04        0.81      6.35 o
   3   2  23        2.02       10.79      8.66 o
   4   2  23        0.09        0.00      5.54 o
   0   3  23        5.72       11.39      7.86 o
   1   3  23       25.47       11.51      7.10 o
   2   3  23        1.11        4.10      6.96 o
   3   3  23       22.65       25.80     14.87 o
   4   3  23        1.82        2.22     10.64 o
   0   4  23       23.02       35.13     12.94 o
   1   4  23        9.28        5.41      5.39 o
   2   4  23        8.93        0.00      9.07 o
   3   4  23        1.24        4.65      8.29 o
   4   4  23        9.73        0.00     10.80 o
   0   5  23        0.05        0.64      5.89 o
   1   5  23       11.14        6.85     10.14 o
   2   5  23       22.97       24.94     14.00 o
   3   5  23        7.01       13.16     10.00 o
   4   5  23        5.00       16.39     11.39 o
   0   6  23       48.84       40.96     23.08 o
   1   6  23        2.44        0.70      5.04 o
   2   6  23        4.06        0.00      6.21 o
   3   6  23       11.90        5.63     11.01 o
   4   6  23        8.55        6.61     12.42 o
   0   7  23       17.84       37.81     15.58 o
   1   7  23        6.40        0.00      7.80 o
   2   7  23        2.03        0.00      6.92 o
   3   7  23        3.16        2.58      7.36 o
   0   8  23        0.68        0.73      6.61 o
   1   8  23       19.06       11.95      7.54 o
   2   8  23        2.85        0.00      6.97 o
   3   8  23        2.33       21.90     10.86 o
   0   9  23        0.03        0.00      6.88 o
   1   9  23       18.17        8.02      9.34 o
   2   9  23        1.88       11.19      9.79 o
   3   9  23        1.28        0.00      5.71 o
   0  10  23        2.89        8.81     10.49 o
   1  10  23       10.91        4.11      6.76 o
   2  10  23        2.71        1.55      7.28 o
   0  11  23        0.01       12.86     11.02 o
   1  11  23        4.35        0.81      5.61 o
   2  11  23        0.10        0.00      6.60 o
   0  12  23        7.83        9.82      9.50 o
   1  12  23        0.77        0.00      5.04 o
   0   0  24       12.52        8.12      8.78 o
   1   0  24        1.36        0.00      5.26 o
   2   0  24        0.00        0.00      4.47 o
   3   0  24        0.09        0.00      7.22 o
   4   0  24        0.19        4.12      8.23 o
   0   1  24        1.23        0.00      3.81 o
   1   1  24        4.77        1.57      4.04 o
   2   1  24        1.18        5.26      6.43 o
   3   1  24        9.21       11.18      7.59 o
   4   1  24        1.36        0.00      6.59 o
   0   2  24        0.00        1.06      6.11 o
   1   2  24        6.49        5.08      6.66 o
   2   2  24        5.27        2.10      8.33 o
   3   2  24        0.84       15.35     10.31 o
   4   2  24        4.96       15.52     10.66 o
   0   3  24       14.32        7.13      9.28 o
   1   3  24        1.20        0.00      4.59 o
   2   3  24        2.32        0.00      8.04 o
   3   3  24        4.68        3.92      7.24 o
   4   3  24        4.15        0.00      6.31 o
   0   4  24        9.98       13.97      8.53 o
   1   4  24        2.53        4.02      4.04 o
   2   4  24        0.63        2.38      6.80 o
   3   4  24        7.24       10.44     11.50 o
   4   4  24        1.21        8.43      8.04 o
   0   5  24        0.40        2.22      7.01 o
   1   5  24        2.19        6.73      5.24 o
   2   5  24        0.40        6.86      7.27 o
   3   5  24        2.55        0.00      5.48 o
   0   6  24       26.75       37.74     18.21 o
   1   6  24       22.04       19.22      7.45 o
   2   6  24        4.98        0.00      8.07 o
   3   6  24        0.26        0.00      8.14 o
   0   7  24       12.17        5.08      7.04 o
   1   7  24        4.20        6.34     11.91 o
   2   7  24        1.39        2.55      8.57 o
   3   7  24        1.88        0.00      5.94 o
   0   8  24        5.13       10.74      7.13 o
   1   8  24       11.20        9.76      7.54 o
   2   8  24        9.12       19.29     13.04 o
   3   8  24        0.23        0.00      5.70 o
   0   9  24        0.11        5.30      8.44 o
   1   9  24        4.19        6.13     11.22 o
   2   9  24        0.57        2.10      6.65 o
   0  10  24        9.42       11.34     11.87 o
   1  10  24        3.05        0.00      8.34 o
   2  10  24        0.12        4.67      5.77 o
   0  11  24        0.80        3.85      6.95 o
   1  11  24        5.97        0.00      7.31 o
   1   0  25        0.35        3.50      5.13 o
   2   0  25        5.06        0.00      7.49 o
   3   0  25        2.85       19.86     11.30 o
   0   1  25        8.21        6.84      6.53 o
   1   1  25        3.96        3.28      3.32 o
   2   1  25        0.03        0.00      3.75 o
   3   1  25        0.99        0.00      4.98 o
   0   2  25        0.17        0.00      6.56 o
   1   2  25        6.20        3.68     13.45 o
   2   2  25        0.60        7.67      8.58 o
   3   2  25        1.35        5.99     10.79 o
   0   3  25        1.74        0.00      7.75 o
   1   3  25        1.50        6.95      9.94 o
   2   3  25        2.01        0.00      7.24 o
   3   3  25        4.51       18.71     12.09 o
   0   4  25       10.00       10.14      8.63 o
   1   4  25        4.43        5.05      5.45 o
   2   4  25        2.16        0.00      6.10 o
   3   4  25        1.72        0.00      4.90 o
   0   5  25       16.02       14.34     11.86 o
   1   5  25        5.09        0.53      6.58 o
   2   5  25        2.28        5.64      9.42 o
   3   5  25        2.57        0.00      8.21 o
   0   6  25        0.60        2.28      8.02 o
   1   6  25        0.71        3.61      6.34 o
   2   6  25        3.33       19.31     11.43 o
   3   6  25        0.04        0.00      6.50 o
   0   7  25        0.02        0.00      5.54 o
   1   7  25        5.77        0.00      5.16 o
   2   7  25        1.95        0.00      7.68 o
   0   8  25       22.61       15.52     11.66 o
   1   8  25       20.53       13.87      9.50 o
   2   8  25        0.54        4.86      8.02 o
   0   9  25        1.04        0.00      6.29 o
   1   9  25        0.10        0.00      4.47 o
   0  10  25        0.01        0.00      8.78 o
   0   0  26        0.07        0.00      5.37 o
   1   0  26        1.63        0.00      3.51 o
   2   0  26        2.23        0.00      8.60 o
   3   0  26        0.00        6.89      8.42 o
   0   1  26        0.04        2.61      4.89 o
   1   1  26        3.71        0.00      3.18 o
   2   1  26        0.42        2.83      4.46 o
   3   1  26        0.20        6.95      8.41 o
   0   2  26        4.47        0.00      7.29 o
   1   2  26        0.25        0.00      3.10 o
   2   2  26        2.20       11.88     10.50 o
   3   2  26        3.80        4.29      9.95 o
   0   3  26        1.96        5.25      7.46 o
   1   3  26        4.20        0.45      8.04 o
   2   3  26        1.39        8.44      9.38 o
   3   3  26        0.57        5.97      6.34 o
   0   4  26        1.31        0.00      6.52 o
   1   4  26        5.49        4.88      5.25 o
   2   4  26        2.01        1.47      7.28 o
   0   5  26        3.40       16.78     11.74 o
   1   5  26        1.01        6.76      8.85 o
   2   5  26        2.48        0.00      6.06 o
   0   6  26        4.19        6.82     10.39 o
   1   6  26       16.30       12.89      7.72 o
   2   6  26        1.03       10.12      8.29 o
   0   7  26        1.58        0.00      5.15 o
   1   7  26       14.65        4.15      8.56 o
   0   8  26       14.97        5.05      8.35 o
   1   8  26       10.00       14.81      7.76 o
   1   0  27        0.09        7.16      5.65 o
   2   0  27        1.64       13.16      9.23 o
   0   1  27        2.24       16.99      7.19 o
   1   1  27        1.13        2.34      3.48 o
   2   1  27        0.52        3.60      5.98 o
   0   2  27        4.85        3.08      7.49 o
   1   2  27       11.05        5.12      8.33 o
   2   2  27        0.40        0.00      6.52 o
   0   3  27        0.08        0.00      6.71 o
   1   3  27        0.80        5.51      5.50 o
   2   3  27        1.19        0.00      6.33 o
   0   4  27       16.42       14.20     13.24 o
   1   4  27        3.43        2.39      3.98 o
   0   5  27        1.74        0.00      7.85 o
   1   5  27       16.31        0.00      5.83 o
   0   6  27        2.05       18.17     11.70 o
   0   0  28        4.12        4.87      7.09 o
   1   0  28        2.06        4.06      6.34 o
   0   1  28        0.19        0.00      5.12 o
   1   1  28        0.40        2.89      3.78 o
   0   2  28        8.43        3.69      8.11 o
   0   3  28        8.55        0.00      7.37 o
 
